# Supplementary material for: Training Improves Avoidance of Natural Sick Faces: Changes in Visual Attention and Approach Decisions
Source: Vision (Basel). 2025 May 2;9(2):39. doi: 10.3390/vision9020039 (PMC12101381; doi:10.3390/vision9020039)
Supplement: Supplementary file 1 [file vision-09-00039-s001.zip]

Archive with 7 entries (6 files):
- vision-3527268-supplementary/
- vision-3527268-supplementary/.DS_Store
- vision-3527268-supplementary/Alternating Gaze Shifts.xlsx
- vision-3527268-supplementary/Avoidance Task.xlsx
- vision-3527268-supplementary/Look Duration.xlsx
- vision-3527268-supplementary/Recognition Task.xlsx
- vision-3527268-supplementary/Supplementary Materials.pdf
