# Supplementary material for: Training Improves Avoidance of Natural Sick Faces: Changes in Visual Attention and Approach Decisions
Source: Vision (Basel). 2025 May 2;9(2):39. doi: 10.3390/vision9020039 (PMC12101381; doi:10.3390/vision9020039)
Supplement: Supplementary file 1 [file vision-09-00039-s001.zip › vision-3527268-supplementary/Alternating Gaze Shifts.xlsx]

## Sheet: Sheet1
ID	Cond	HealthyBoy1_Face	HealthyBoy1_Eyes	HealthyBoy1_Mouth	Sick_Boy1_Face	Sick_Boy1_Eyes	Sick_Boy1_Mouth	HealthyBoy2_Face	HealthyBoy2_Eyes	HealthyBoy2_Mouth	Sick_Boy2_Face	Sick_Boy2_Eyes	Sick_Boy2_Mouth	HealthyDonor1_Face	HealthyDonor1_Eyes	HealthyDonor1_Mouth	Sick_Donor1_Face	Sick_Donor1_Eyes	Sick_Donor1_Mouth	HealthyMan1_Face	HealthyMan1_Eyes	HealthyMan1_Mouth	Sick_Man1_Face	Sick_Man1_Eyes	Sick_Man1_Mouth	HealthyMan14_Face	HealthyMan14_Eyes	HealthyMan14_Mouth	Sick_Man14_Face	Sick_Man14_Eyes	Sick_Man14_Mouth	HealthyMan16_Face	HealthyMan16_Eyes	HealthyMan16_Mouth	Sick_Man16_Face	Sick_Man16_Eyes	Sick_Man16_Mouth	HealthyMan19_Face	HealthyMan19_Eyes	HealthyMan19_Mouth	Sick_Man19_Face	Sick_Man19_Eyes	Sick_Man19_Mouth	HealthyMan5_Face	HealthyMan5_Eyes	HealthyMan5_Mouth	Sick_Man5_Face	Sick_Man5_Eyes	Sick_Man5_Mouth
1697	Control	2	1		2	2		2	2		4	3		2	2		2	2		2	2		4	1	2	3	2		2			2			2	1		2	1		1			3	1		3	1
1699	Control	3	3	1	4	3	2	2	1		2	2	2	1			2	2	1	5			6	2	4	4	2	2	5		2	2		1	2	3	2	3	3	2	3	1		2			3	3
1701	Control	4	4	1	2	1		5	5	2	3	2	1	1			3	3		2	2		3	1	1	1	1		2	2		4	3	1	2	2		3	3	1	2	2		5	3		4	4	1
1703	Control	3	1		3	4		4	5	1	3	2	1	1	1		2	3	1	3	1		5	3	1	1			3			2	1		5	2		1			1	2		2	3	1	2
1705	Control	2	2		1			1	1		2	2		2	1		1			2			3	1		2	1		1			5	1		4	4	1	2			2	1		3	2		1
1707	Control	3	3		3	4	1	3	3		3	2	1	1	1		3	3		3	3		3	2		3	2		3	2		2	2		3	1	1	3	2	1	3	3		3	2		2	2
1709	Control	3	2		2		1	2	2		2	1		2	3	2	2	2		2	2		1	1		1		1	3	3	2	4	3		2	2		1	1		2	1		2	2	1	3	1
1711	Control	5	4		6	7	4	2	2		3	2		2			1	1		3	2		2	3	1	3	3	1	3	2	2	4	4		4	4	1	2	2		1	1		4	2		4	6	1
1713	Control	3	3		2	2		2	2		2	2		3		1	2	1	1	1	1	2	2	1	1	2		2	1	1	1				1	1	1	1	1		2	2		3		2	2	1	2
1715	Control	3	4	1	3	2		4	4		5	5		3	4		3	2		2	2		3	2	2	4	5	1	3	3		2	3		3	2		1	1		1	1		4	4		3	2
1717	Control	3	3		3	2		2	2		2			1			2			3	1	1	4	2	2	2	2		2	2		4	3		3	2		4	4	1	3	2		1	1		2	1	2
1720	Control	2	2		2	2		1	1		2	3	1	2	2		1	1		2	2		3	3		1	1		2	2		2	2		2	2		2	2		2	2		1	1
1722	Control	3		1	3		1	5	1		7		2	3		2	2		2	6		3	5		3	3			3			3		1	4			4	1	2	3			2			2
1724	Control	2	2		3	2		2	2		2	2					1	1		1	2		2	2		2	2		2	3	1	2	2		1	1		4	4	1	5	8		3	3		3	3
1726	Control	2	2		1	1		4	4	2	3	3	2	4	3		3	3	1	2	2		3	3		1	1		2	2		1	1		2	1	1	2	3	1	1	1		2	3		1	1
1728	Control	2	2		2	1		2	2		1	1		2	2		2	2		1	1		1	1		3	2		3	1	1	2	2		3	3		1	1		1	1		1	1		2	2
1730	Control	2	2		3			2			4	3	1	2	1		2	1		4	3	1	3			1			3	1		2	1		3	2		2	2		2	2		3	1		3	1
1732	Control	2	1	1	1	1					3	1	3	2		2	2			2			3		3	2		1	1			1			2		1	2		1	1	1		5	1	2	4	1
1734	Control	1	1		1	1		2	1		2	2		2	2		2	2		2	2		2	2	1	2	2		4	4		2	2		3	2		1	1		2	3		1	1		2	2
1736	Control	2			4	1	1	2			3	1		2	1		4			3	1		2	1		3	1	1	2	1		3	2		2	1		2	2		2	2		3	1		3	1	2
1738	Control	2	2		1			2	1		2	1	1	1		1	2	2		1			2	3	3	2		1	2		1	3	1	2	3		2	2		1	1	1		3	1	1	2	1
1740	Control	2	1		2		1	2			2	1		4		1	3		1	3			5	1	2	2			3			2			3			2			2			4	1		4
1742	Control	3			3			2			2		1	2		2	2		2	3		1	2		1	2		2	2			1		1	2		1	2		1	2			3		3	3		2
1745	Control	1	2		2	3		1	1	1	2	3	1	1	1	1	2	3	1	1	1		2	4	2	2	1		2	2		2	3	2	3	3		1	1		1	3		3	2	1	2	2
1747	Control	2	2		2			3		1	4	2		1			2			2			2		1	2		1	2			3			2	1		1			1			5		3	5		2
1749	Control	1			1		1	2	2		1	1		1		1	2		3	2	2		1			3	3	2	3	3	2	2	1	2	3	2	2	1	1	1	2	1		2			1	1	1
1751	Control	3	1		3	2		3	1	1	3	2		2	2	2	3	1	1	2	1	2	3	2	2	2	2	2	3	1	1	4	2	1	3	3	2	2	1	2	2			3	2	1	2	1	2
1753	Control	1			2	2		2			3	2	1	1		1	3	2	1	2		1	4	1					1	1		2	1	2	2	1	1	2			2			2			3		1
1755	Control	3	3		2	2		1	1		3	4		2	2	1	2	2		1	2		3	2		2	2		2	2		1	1		2	2	1	2	1		3	3		2	1	2	2	3
1757	Control	4	4		4	3		2	3		3	3		1			2	2		3	3		4	4		3	3		5	4		2	2		2	1		2	2		2	2		2	2		2	2
1762	Control	2	2		1	1		2	2	1	2	2	2	2	2		1	1	1	3	3	1	2	2	2	1	1	1	3	2	1	4		1	5	1	2	3	2	1	2	2	1	1		1	3	2
1764	Control	3	3		2	3		3	1	1	4	3	2	4	3		4	5	1	3	3		3	2	1	5	3	2	4	2	2	3	2		4	3	1	2	2		2	2		4	4		4	4	1
1766	Control	3	3		2	3	1	2	2		2	4		1	1		2	2		2	2		3	3		2	2		2	2		4	4	1	2	2		2	2		1	1		2	1		3	1
1768	Control	2	1		3	1		3		1	3	1	1	1			2		1	2		1	2	1		2	2		3	1		2	2	1	4	3		3	2	1	2		1	3	3		3		2
1770	Control	2	2		1	1	1	2	1		2	2	1	2	2		2	2		2	2	1	3	2	1	2	2		3	3	2	4	3	1	3	3	2	1	1		2	2	1	2	2		3	2
1772	Control	3		2	3		1	3	1	2	4		3	3		2	3		1	3		2	4		4	2		2	3		1	3		2	3		3	3		2	3	1		4		1	3	1	1
1774	Control	2	1	1	1	1	1	3	1		4	3	1	3	2	1	2	1		1			2	2	1	3	2		3			3	1	1	4	1	1	3	1		2			3	1	1	3	2	1
1776	Control	1		1	2		2	1		1	3		2	2		1	2		2	2		2	3		2	4		4	2		2	1		1	3		1	1		1	2			2		2	4		3
1779	Control	2	3	1	1		1	2			2	2		3	2		2		1	1		1	1			2	1		3	1	1	4	1	2	4	4		2	2		4		1	2	2		2	1
1781	Control	4	4		5	5					1		1	2	2		3	1		3	3		4	3		2	2		3	3		2	2		2	2		1			2	3		2	1		3	2
1783	Control	3	3		3	2		3			4	2		2			2			2			1		1	1			1		1	1			3	1		2			2	2		4		1	4
1785	Control	2	2		3	3	1	1	1		2	2		2	2	2	1	1		1	1		2	2		2			2	1		1	1		2	2		2	2		1	2		4	2		2	1	1
1787	Control	2	2		3	3		3	4	1	2	2	1	3	1		2	1	1	1	1		3	2		3	2	2	3	1	1	3	2		4	3	1	2	1		2	1		3	4		3	2	1
1789	Control	3	3		3	4		2	2		4	2	1	1			3	2		3	2		3	2	1	4	1		4	4	2	2		1	3			3	2		3	1	2	3	3		2	1
1789	Control	3	3		3	4		2	2		4	2	1	1			3	2		3	2		3	2	1	4	1		4	4	2	2		1	3			3	2		3	1	2	3	3		2	1
1791	Control	3	3		2	2	2	2	2	1	3	3	1	1			3	1		2	1		3	1	1	4	3		2	2	1							1	1		2	3		2	1		3	1
1793	Control	2	2		2	2					1	1					1	1		1	1		2		1	3	3		4	4		2	2	1	2	1		3	2	1	3	2
1795	Control	2	1		2	1	2	2	1	1	3	3	2	2	2	2	3	3	2	2	2	1	2		2	1	1	1	2	2	1	2	1	2	2	2	1	3	2	1	2	1	1	3	1	1	3		2
1797	Control	1		1				1		1	1			3	2		2	1		3			3	2	1	2			1	1		1	1	1	1		1	1	2	1				2	1	1	2
1799	Control	3	2	1	2	1		1	1		1	2	1	2	1	1	1	1		2	2		3	3		2	2		2	3		2	2		2	2		2	2	1	1	1		2	1	1	2	3	1
1802	Control	3	3	2	5	2	1	6	6	3	5	3	2	1	1		3	3	1	3	3		3	3	1	2	2	1	4	4	1	4	3	1	3	2		1	1		2	2		4	3	1	4	6	1
1804	Control	1	1		2	1											2	1		2									2	2											2
1806	Control	7	2	3	7		6	3		3	4	2	5	3		1	3		3	3		2	2	1	1	4	3	1	4	1	1	8	2	4	8	3	4	3	1	2	3		2	8	1	2	8		6
1809	Control	2	2		1			2	2	1	2	2		2	2		1	1		2			3	3	1	2	2	1	1			2	1		2	1		2	2		1	1		2	1		2	2	1
1811	Control	3	1	2	3	1	1	1		1	2	1	2	4	2	3	1			4		2	5		4	3		2	4		3	1		1	1		1	1	1	1				2		1	3
1813	Control	3	3		3	3		2	3	1	2	2		2	2		2	2		2	2	1	3	3	1	4	3		4	3		3	2	1	3	3		2	2		2	3		3	3		3	3
1858	Experimental	2	2		2	1	1	2	1		2	1		2			4	1		2			2	1		4	4		4	4		4	4		2	2		2	2		1	1		2			1
1859	Experimental	4	4	2	3	3	1	3	2	2	3	2	1	4	2	3	3	2	3	10	9	4	11	5	7	3	3	2	2	2	2	9	7	6	8	4	4	1			1	1		8	4	4	7	4	4
1860	Experimental	3	3	1	4	4	1	3	3		3	2		3	3		3	3		3	3	1	4	4	1	2	2	1	3	3	2	3	3		2	2		3	3	2	3	3	2	1	1		2	3
1861	Experimental	3	3		3	2		1	1					2	2		1			2	2		2	3		2	2		2	1		3	2		2	2					1			3	2		2	1
1862	Experimental	3	1	2	2		1	2	2		2	2		3	3		3		1	1	1		2	2		1		1	2	1	1	1	1	1	2	2	1	3	2	1	2			3	2	2	3	1	1
1864	Experimental	3	1		2			2	1		1			1			2	1		2			2			2			2			2			2			1			2	1		2			3	2
1865	Experimental	2			1			2			2			2		1	3			1			2		1	3	1	2	2		1	2		1	3	1	2	2			1			2			2		2
1866	Experimental	4	2	3	4	4	3	3	2	2	3	2	2	8	6	6	9	7	4	5	4	2	5	4	2	3	2	2	4	3	2	10	8	4	7	5	5	4	4	3	4	4	3	7	3	3	6	3	3
1867	Experimental	2	1		2	2		3	2		5	3	1	2	1		3	2		5	4		3	2	2	3	2	1	2	2	1	2	1		3	2	1	2	2		4	2		5	3	2	5	4
1868	Experimental	2			2	2		1	1		2	2		1	1		2	2		2	2		1	1		1	1		2	2	1	2	1	2	1		1	2	3	1	1	1		1			2	2	1
1869	Experimental	3	4	1	3	3		2	2		2	2	1	1			1			1	1		2	2		3	3		2	2		3	2		3	3		4	4		2	2		3	3	1	2	2
1870	Experimental	4	4	3	4	4	2	2	2	1	2	2	1	2		2	2	1	2	2		1	3	2	2	2	1	2	3		1	2	3	2	2	2	2	2	3	2	1	1	1	2	1	2	2		1
1871	Experimental	3	4		3	4	1	2	1		3	3	1	2	2		2	2		2	2		1	1		3	3	1	2	2	1	2	2	1	3	2		3	1	1	2	1		3	1	1	2	1	1
1872	Experimental	3	3		3	3		6	7	1	7	7	1	2	2		2	2		6	7		5	6		5	4	1	5	4	1	3	3		3	3	1	2	1		2	2		3	2		4	4
1873	Experimental	3	3	3	4	3	2	3	2	1	2	1	1	2		1	1	1	1	1			2	2	1	4	2	4	3	2	2							2	2		3	1		3	2	1	4	3
1873	Experimental	3	3	3	4	3	2	3	2	1	2	1	1	2		1	1	1	1	1			2	2	1	4	2	4	3	2	2							2	2		3	1		3	2	1	4	3
1874	Experimental	3	2	2	3	1	2	3	1	3	3	1	2	2	1	2	3	1	1	3	2	3	5	1	3	2		2	2	1	2	3		3	3	2	3	3	2	2	4	3	3	5	2	4	6	3	3
1876	Experimental	2	2	2	3	2	2	2	1	1	2	2	2	2	1	2	3	2	2	4	4	3	4	2	2	2		2	3	2	2	3	1	2	4	4	2	3	2	2	2	1	2	2	1	1	2	2	3
1877	Experimental	2		1	1		1	3		2	3	1											1	1	1	2			1		2	2		1	1			2		1	2	1
1878	Experimental	1	1		2	2	1	3	3		2	2	1	1	1		1	1	1	4	2	1	4	3	3	1	1	1	2	2	2	4	3	2	4	3	2	2	1	1	3	2	1	1	1		2	2
1880	Experimental	9	3	1	10	8	5	2	2		2						2	3		11	8	2	8	8	1	4	4	2	4	4	2	6	6	3	5	5	1	3	1	1	4	5	2				2	2	1
1881	Experimental	5	6	1	5	5		2	2		3	3		2			2	2		2	2		2	1		2	1		4	2		2	2		3			6	4	1	7	7		4	3	1	5	4	2
1882	Experimental	2	2	1	3	2		3	3	1	2	2	2	1	1		1	1		3	3	3	4	3	2	2	2	2	2	2	2	3	2	2	3	3	1	2	1		3	3		3	4	1	2	3	2
1883	Experimental	4	4		3	3		3	6	1	5	7	2	2	1		1	1		2	2		2	3		4	3	2	3	3	1	1		2	3	2	1	2	4		2	2		3	4		2	2
1884	Experimental				1	1					1			4	3		4	5	1	3	3	1	2	2	2	4	2	1	4	4	1	8	6	3	8	5	3	1	1		3	2	1	2	3		2	2
1885	Experimental	3	2	1	3	1	3	3	1	3	3	2	2	1	1		2	2	1	3			4	4		4	3	1	5		7	2	1	1	1	2	1	2	3	2	3	2		3	2	1	2		1
1886	Experimental	3	1	1	3	1	1	1	1		1	1	1	2		1	3		2	2		2	1		1	2	2	1	2		1	2	1	2	3	1	2	3		1	2	2	4	3	1	3	3		1
1887	Experimental	3			2			2			2			2			2	1		2			2			2			2			3			2			3			2			3	1		2	1	1
1888	Experimental
1889	Experimental	1	2	1	2	2		2	2		1	1		2	1		2	3	1	2	2		2	2		2	2		2	2	1	1	1		2	2	1	3	3	1	3	3		2	2		3	3	1
1890	Experimental	3	3		3	3		1	1					2	1		2	2		1	1					2	2		2	2		4	4		4	4		4	2	2	5	5	2	2	2		2	2
1891	Experimental	3	3		2	3		3	3		4	4	1	2	2		3	3		2	2		3	3		2	2		2	2		3	4		2	2		2	2		2	2		2	2		1	1
1891	Experimental	3	3		2	3		3	3		4	4	1	2	2		3	3		2	2		3	3		2	2		2	2		3	4		2	2		2	2		2	2		2	2		1	1
1893	Experimental	3	3		4	2	1	2	2		1	1		1	1		2	2		2	2	1	2	2	1	2	2		1	2	1	2	1		2	2		2	2		1	1		2	2		2	2
1894	Experimental	3	3		3	3		5	5		4	4		2	2		2	2		2	2		3	3		3	2		3	3		2	2		2	2		3	3		4	4		3	3		3	2
1895	Experimental	2	1	1	1	1	1	2	1	1	3	3	3	1	1		1	1	1	2	1	2	2		2	2	3	1	1	1	1	1		1	2	2	2	3	2	2	2	2		2	2		2	2
1896	Experimental	1		1	2		1	1		1	2	2		2		2	2		1	3		2	1		1	3	2	3	2	1	2	1	1		1			2	2	2	3	1		2	2		2		1
1898	Experimental	3	3		3	1		4	2	1	4	3	1	2			2	1	1	4	3	2	2	2	1	4	4		4		2	4	3	2	5	4	1	3	2	1	3	4	1	3	1	1	4	3	1
1899	Experimental	2	2		1	1		6	5	2	5	4	2	1	1		1	1		2	2		2	3	1	2	2	1	3	3	1	3	3		3	2	1	3	2		3	3		2	3		1	1
1900	Experimental	1	1		3	2	1	2		1	5	4	2	2	1	1	3	3	4	2	2	1	1	1	1	1	1		2	1	1	4	2	4	2	1	2	2	2	2	3	3	1	3	2	1	2	1	1
1901	Experimental	2	1		2	1		1	1		2	2		2	1		2	2		1	1		2	1		2			2	1		3		2	3		2	4	3	2	4	3		3	2		2
1902	Experimental	1			2		1	2			1		1	1		1	2		1	2	1	1	1		1	1		1	2		1	2		1	1		1	1			3		2	2		1	2		1
1903	Experimental	3	2		4	2	1	2		1	3	2	2	1	1		3	3	1	4	3	2	5	3	2	4	3		3	2	1	3	3		2	1		6	4	4	7	6		4	3	1	2	2
1904	Experimental	3	2	1	4	4		2	2		1	1		1	1		1			6	6	1	6	5	2	6	8	3	6	5	2	3	3	1	2	3	1	4	4		4	4	1	4	4	1	4	4
1905	Experimental	3	3		2	1		3	2		2	2		2	2		1	1		4	1	1	5	3	1	2	4		2	2		1	1		3	3		5	3	2	3	2		3	2	1	1	1	1
1906	Experimental	3	2		3		2	2			1	1		2	1	1	3	2	1	5	4	4	4	5	2	4	2	2	4	1	3	2		1	1		1	2	2		2	2	1	2	1		2		1
1907	Experimental	2	3	1	2	2		2	1		3	3		2	1		3	3	1	2	2		2	3		3	3	1	4	4		2	2		3	3	1	2	2		4	3		3	1		2	2
1909	Experimental	4	4	3	4	2	3	2		1	3		1	2	1	1	1		1	3	1	3	4	2	3	2	2		2	2		3	2	1	3	1	2	4		5	2			2	1		3	3
1910	Experimental	3	2		2	1		2	1		3	3	1	3	2	1	2		1	2	2	1	3	2	1	2	2		2	2		2	2		2	2		2	1	1	3	1	2	3	3		2	2
1911	Experimental	2	2		3	2		3	2		2	3	1	3	3		2	2		2	2	1	3	3		10	5	6	6	4	5	2			3	1		2	1		2	1		2			2
1912	Experimental	2		1	3		1	2	1	1	2		2	2			3	1		3	2	3	2		2	2		1	3	1	1	3	1	2	3		2	1	1		1	1	1	3		1	2	2	1
1913	Experimental	2	2		1	1								2	1		2	2		3	3	2	3	2	1	2	2		2	2		3	3		2	2	1	1	1		2	2		3	3	1	3	3	1
1914	Experimental	2	1		2			2	1		2			2	1		3	1		4	1		3	1		1	1		2	2		3			2			2		1	2			2			2		1
1915	Experimental				1	1		1	1		1	1		1		1	1	1		1	1		2	1	1	1						1	1	1	1		1	1		1	1	1		1			2		2
1916	Experimental	2	2		1	1		1			2	1	2	2			1	1		2		2	2	1		2	2	1	2	1	1	3		2	3		1	3		1	2			3	1	1	3	2
1920	Control	4	1		5	5	1	3	3		3			3			2	2		3	3	1	3	1		7	4		7	6		4	4		3			2			3	1	1	3	1		4	4
1921	Experimental	3	3		2	2		3	3	1	2	1	1	2			2	1		2	2		2	1		2	1		2	2														2	1		3	3
1922	Experimental	3	3		3	2		1	1		3	1	1	3		3	3	3	2	4		1	3	3		2	1	1	3			3		2	4			1			2	1		2		1	3	2	2
1923	Experimental	2	1	1	2	1		1	1		1	1		1	1		2	3	1	3	3	1	2	1		2	2	2	3	3	1	3	2		2	1	1	4	3	1	5	3	1	5	3	2	5	3	1
1924	Control
1925	Control	3	4	1	3	3	2	1	1	1	2	2	1	2	1	1	3	1	1	1	1	1				2	1	1	1	1	1	4	1	3	3	2	2	1			2	1	2	2	1		2	2	2
1926	Control	2			2			2			2			1			2		1	2			2		1	2			2		1	2			2			2		1	2			2			2
1927	Control	2	3		1	1		1	1		2	2	1	1			2	2		1	1		2	2		2	1		2	2		2	2		3	1		2	3		1	1		3	1		2	1
1929	Control	2	2		3	3		1	1		2	2		1	1		2	2	1	3	3		3	3		3	3		3	2		2	2		2	2		3	3	2	3	4	2	2	2		4	3
1930	Control	2			1			3	1	2	4	3		2	1	1	2						1	1		2	2	1	1		1	4	2		3	4		3	2		2			1	1		1	1
1931	Experimental	2	2		2	2		2	2		2	2	1	1	1		3	3		5	4	1	4	3	1	2	2		3	4	2	3	3	1	3	3		2	2		2	2		2	2		4	4	1
1931	Control	2	2		2	2		2	2		2	2	1	1	1		3	3		5	4	1	4	3	1	2	2		3	4	2	3	3	1	3	3		2	2		2	2		2	2		4	4	1
1932	Control	3	1		1		1	2	2		1		1	2	1	1	2	1	1	4	3	3	3	2	3	2	3	2	2			1	1	1	2	1	1	4	4	3	4	4		2	1	1	2		1
1934	Control	1	1		2	2		2	1		1	1	1	1	1		2	2		2		1	3	3	1	2	1		2	1		3	3		1	1		2	2		1	1		2	2		2	2
1935	Experimental				4	1	1	3			1						2	1		3	1	1	3						1			2		1							3	1	1	2			2	1
1936	Control	1	1		2	2		3	3	1	2	1	1	2	1		2	2		3	3		2	1		2			2	1		2	2		2	2		1	1		2	3		6	4	2	6	5	1
1937	Experimental	3	2		2	1		1	1		1	1	1	1	1		1	1		1			2	2		1	1		3	1		2	1	1	1	1		2	1		1	1		3	1		2	1
1938	Experimental																																					1	1		1
[truncated: 99 more columns]
