# Supplementary material for: Training Improves Avoidance of Natural Sick Faces: Changes in Visual Attention and Approach Decisions
Source: Vision (Basel). 2025 May 2;9(2):39. doi: 10.3390/vision9020039 (PMC12101381; doi:10.3390/vision9020039)
Supplement: Supplementary file 1 [file vision-09-00039-s001.zip › vision-3527268-supplementary/Avoidance Task.xlsx]

## Sheet: Sheet1
ID	Cond	PRE_Boy1	PRE_Boy2	PRE_Donor1	PRE_Man1	PRE_Man5	PRE_Man7	PRE_Man14	PRE_Man16	PRE_Man19	PRE_Woman2	PRE_Woman7	PRE_Woman26	PRE_Woman29	PRE_Woman32	PRE_Woman37	PRE_Woman40	PRE_Boy1_RT	PRE_Boy2_RT	PRE_Donor1_RT	PRE_Man1_RT	PRE_Man5_RT	PRE_Man7_RT	PRE_Man14_RT	PRE_Man16_RT	PRE_Man19_RT	PRE_Woman2_RT	PRE_Woman7_RT	PRE_Woman26_RT	PRE_Woman29_RT	PRE_Woman32_RT	PRE_Woman37_RT	PRE_Woman40_RT	Training_Trial1	Training_Trial2	Training_Trial3	Training_Trial4	Training_Trial5	Training_Trial6	Training_Trial7	POST_Boy1	POST_Boy2	POST_Donor1	POST_Man1	POST_Man5	POST_Man7	POST_Man14	POST_Man16	POST_Man19
1709	Control	1	1	0	1	0	1	0	0	1	1	0	0	1	1	0	0	3.958	3.58	4.106	2.909	5.592	2.692	2.582	2.213	3.338	3.026	1.882	2.79	2.691	2.763	3.737	3.93								0	0	0	0	1	1	0	1	1
1768	Control	1	0	1	0	1	1	0	1	0	1	0	1	1	1	1	0	2.307	5.649	4.019	6.528	6.893	4.189	2.831	4.887	4.596	3.583	2.988	4.132	4.149	1.864	2.78	4.688								1	0	0	0	0	0	0	0	1
1770	Control	1	0	0	0	1	1	0	0	1	1	0	1	1	1	1	1	2.257	4.767	2.279	2.063	2.972	1.377	1.968	4.704	2.562	1.789	3.832	1.875	2.977	2.65	5.324	1.725								0	1	0	0	1	1	0	1	1
1793	Control	0	0	1	0	1	1	0	1	1	1	0	1	1	1	1	1	3.403	4.216	3.205	3.31	3.902	4.197	6.337	6.033	2.545	6.571	3.867	2.18	3.47	1.851	1.988	4.307								0	0	1	0	1	1	0	1	1
1795	Control	1	0	1	1	1	1	1	1	1	0	0	1	0	1	1	1	6.272	5.164	5.341	3.115	2.291	2.851	2.699	2.873	3.147	4.02	3.014	3.863	3.438	2.363	2.887	3.716								0	0	1	1	1	1	0	1	1
1797	Control	1	1	1	1	1	0	1	1	1	0	0	1	0	1	1	1	3.25	1.499	3.408	1.249	3.743	1.179	3.064	3.273	3.718	1.324	1.462	3.135	3.178	1.348	5.025	3.837								1	1	1	1	0	1	1	0	1
1799	Control	1	0	1	0	0	1	1	1	1	1	1	1	0	1	0	0	4.315	4.613	7.315	6.907	4.813	3.689	5.301	3.485	3.714	4.274	3.661	4.162	4.647	3.314	3.738	6.238								0	0	1	0	0	1	0	1	0
1802	Control	0	1	0	1	0	1	0	0	1	1	1	0	1	1	1	0	4.895	5.881	3.522	4.851	4.816	3.996	3.914	3.945	7.102	2.553	7.171	10.616	4.099	5.276	15.673	4.331								1	1	0	0	0	1	1	1	1
1804	Control	1	1	0	0	0	1	0	0	1	1	1	1	1	1	1	0	4.725	1.526	1.626	1.644	1.838	2.075	3.119	6.274	1.43	4.602	4.872	2.344	1.505	4.202	3.061	1.997								1	1	1	0	1	1	1	1	1
1806	Control	0	0	1	1	1	1	1	1	1	0	1	1	0	1	0	1	3.086	4.911	10.566	4.577	4.219	3.533	3.24	8.689	2.075	2.645	5.767	5.365	3.007	3.593	5.442	2.226								1	0	1	1	1	0	1	1	1
1862	Experimental	0	0	0	1	0	1	0	1	1	0	1	0	0	0	1	0	4.719	4.041	4.834	6.325	5.499	4.153	3.748	5.245	1.944	3.846	2.588	4.404	5.312	1.945	3.189	4.586	Sick	Sick	Healthy	Sick	Sick	Sick	Sick	0	0	1	1	1	1	0	1	1
1864	Experimental	0	1	0	1	0	1	1	1	1	0	0	1	1	1	1	1	5.635	3.62	3.551	2.298	1.761	1.811	5.064	1.863	4.093	2.882	5.64	3.103	2.035	2.497	5	1.612	Sick	Sick	Sick	Sick	Sick	Sick	Sick	0	1	1	0	1	1	1	0	1
1866	Experimental	1	1	1	0	0	1	1	0	1	1	1	1	0	0	1	0	7.213	4.166	16.11	2.589	7.571	6.912	1.916	7.272	9.073	6.608	4.886	8.625	5.174	4.62	10.472	12.396	Sick	Sick	Sick	Sick	Sick	Sick	Sick	1	0	1	1	1	1	0	0	1
1868	Experimental	0	1	1	1	0	1	1	0	1	0	0	1	1	1	1	1	1.061	1.172	1.494	0.846	5.197	2.763	2.729	1.445	1.124	4.039	1.323	2.101	2.408	1.623	4.268	2.115	Sick	Sick	Sick	Sick	Sick	Sick	Sick	1	0	1	1	1	1	1	0	1
1870	Experimental	1	0	1	1	1	1	0	0	0	1	1	1	0	1	0	0	2.326	2.969	3.459	3.539	1.438	2.588	5.488	4.224	3.6	4.373	3.946	1.914	2.544	4.393	3.878	4.808	Sick	Sick	Sick	Sick	Sick	Sick	Sick	1	1	1	1	0	0	1	0	1
1872	Experimental	1	1	1	1	1	1	1	1	1	1	0	1	1	1	1	0	2.102	3.916	5.884	2.307	2.2	5.619	9.444	2.139	7.742	2.082	2.578	1.713	2.614	1.617	2.172	1.566	Sick	Sick	Sick	Sick	Sick	Sick	Sick	1	1	1	1	1	1	0	1	1
1874	Experimental	1	0	0	1	0	1	0	1	1	1	0	1	0	1	0	1	4.454	8.046	5.228	6.01	6.755	5.937	3.53	2.424	4.995	3.391	3.134	3.202	4.368	4.448	3.818	2.051	Sick	Sick	Sick	Sick	Sick	Sick	Sick	1	0	1	1	0	0	1	0	1
1876	Experimental	0	0	1	0	0	1	0	1	0	1	1	1	1	1	0	1	6.601	6.199	3.928	5.139	3.774	4.57	6.076	4.519	13.93	3.138	7.757	3.352	3.755	2.431	8.304	5.393	Sick	Sick	Healthy	Sick	Sick	Sick	Sick	1	1	1	1	1	1	0	0	1
1878	Experimental	0	0	0	0	0	1	0	1	1	1	1	0	0	1	1	0	5.423	4.488	2.298	3.032	3.975	2.529	3.454	2.556	3.066	3.413	2.574	2.13	3.712	2.448	2.166	2.118	Sick	Sick	Sick	Sick	Sick	Sick	Sick	1	1	0	1	0	1	0	1	1
1880	Experimental	1	1	1	1	0	1	1	1	1	1	1	1	1	1	1	1	4.296	6.829	5.176	4.044	7.209	14.195	8.646	5.077	4.117	3.926	11.023	2.543	10.923	2.445	11.856	3.543	Sick	Sick	Healthy	Sick	Sick	Sick	Sick	1	1	1	1	1	1	0	0	1
1882	Experimental	0	1	1	0	0	0	1	1	1	1	0	1	1	1	1	0	4.505	2.514	3.401	5.455	2.594	4.488	4.872	4.978	2.394	5.546	4.405	1.839	2.288	1.441	5.166	3.684	Sick	Sick	Sick	Sick	Sick	Sick	Sick	0	1	1	1	1	1	0	0	1
1884	Experimental	1	1	1	0	0	0	1	1	1	1	0	1	0	1	1	0	2.074	3.848	3.646	2.272	3.102	3.646	2.691	1.741	3.101	3.168	2.815	3.742	4.427	2.384	8.299	2.798	Sick	Sick	Sick	Sick	Sick	Sick	Sick	0	0	1	0	0	1	1	1	1
1886	Experimental	1	0	1	0	0	0	1	1	1	1	1	1	1	1	0	0	2.063	3.425	2.429	9.038	2.403	3.495	1.279	4.395	2.452	4.455	3.186	4.292	3.05	1.766	4.44	1.524	Sick	Sick	Sick	Sick	Sick	Sick	Sick	1	1	1	0	1	1	0	0	1
1888	Experimental	0	0	1	0	0	1	0	1	1	0	1	0	1	1	1	0	5.579	7.502	9.403	6.338	5.108	4.219	8.83	10.823	3.489	5.767	6.037	4.637	3.86	3.53	2.45	6.869	Healthy	Sick	Sick	Sick	Sick	Sick	Sick	1	0	1	0	0	0	0	0	1
1890	Experimental	1	0	1	0	0	0	0	0	1	0	1	1	1	1	0	1	3.881	7.776	6.119	1.829	6.069	5.149	4.634	4.121	3.713	7.137	4.486	4.279	5.997	6.645	3.871	10.367	Sick	Sick	Sick	Sick	Sick	Sick	Healthy	1	0	1	1	1	1	0	0	0
1891	Experimental	0	0	1	1	1	1	0	1	1	1	0	1	1	1	1	0	0.72	4.706	1.581	1.423	1.37	4.198	1.167	1.509	3.672	2.25	4.382	1.582	3.515	2.754	2.44	1.871	Sick	Sick	Sick	Sick	Sick	Sick	Sick	0	0	1	1	1	1	0	1	1
1894	Experimental	1	0	1	1	0	1	0	1	1	1	0	1	1	1	1	0	8.507	5.345	8.516	5.165	3.579	5.949	3.3	3.443	5.602	1.816	11.221	1.929	4.237	4.097	2.408	6.149	Sick	Sick	Sick	Sick	Sick	Sick	Sick	1	0	1	1	0	0	0	1	1
1896	Experimental	0	1	1	0	0	0	0	1	1	0	1	1	1	1	1	0	3.409	1.445	2.868	2.201	5.139	4.209	2.116	2.684	4.386	2.753	4.979	2.828	2.966	1.579	3.527	2.397	Sick	Sick	Sick	Sick	Sick	Sick	Sick	1	1	1	0	1	1	0	0	1
1898	Experimental	0	1	1	1	1	1	0	1	1	1	1	1	1	0	1	0	7.29	6.094	5.838	5.616	6.508	4.467	10.543	15.733	8.901	10.782	7.208	10.39	6.714	13.84	10.046	4.268	Sick	Sick	Sick	Sick	Sick	Sick	Sick	0	1	1	0	1	1	0	0	1
1900	Experimental	1	1	0	1	0	1	1	1	1	1	1	1	1	1	1	1	3.68	7.984	5.523	3.961	2.399	3.326	3.095	4.714	2.796	3.003	4.814	2.466	4.065	5.133	4.096	6.743	Sick	Sick	Sick	Sick	Sick	Sick	Sick	0	0	1	0	1	1	1	1	1
1902	Experimental	1	1	1	1	1	0	1	1	1	1	0	1	1	0	0	1	2.804	1.893	2.256	2.828	2.5	3.811	2.919	2.902	1.737	2.54	2.661	4.182	2.715	2.783	2.694	2.445	Sick	Sick	Sick	Sick	Sick	Sick	Sick	1	1	1	1	1	1	1	1	1
1904	Experimental	0	1	0	1	0	0	0	0	1	0	1	1	0	1	0	1	3.663	4.427	4.158	6.855	3.319	6.602	4.084	10.127	3.658	10.616	2.952	5.41	4.836	2.765	4.855	3.303	Sick	Sick	Sick	Sick	Sick	Sick	Healthy	0	1	1	1	1	0	0	1	1
1906	Experimental	1	1	0	1	0	0	1	1	1	0	0	1	0	1	1	0	1.548	3.003	1.919	3.266	1.966	2.151	9.974	1.853	1.717	3.281	4.023	1.993	2.457	1.913	2.247	3.305	Sick	Sick	Sick	Sick	Sick	Sick	Sick	1	0	1	0	0	0	1	1	1
1910	Experimental	0	1	1	1	0	0	1	1	1	0	0	0	1	1	1	0	2.312	1	3.232	4.191	1.064	2.904	4.144	1.861	1.096	3.032	1.592	3.244	2.139	1.952	1.377	4.323	Sick	Sick	Sick	Sick	Sick	Sick	Healthy	1	1	1	1	1	0	0	1	1
1912	Experimental	1	1	1	1	0	1	1	1	1	0	0	1	0	1	1	0	3.127	1.588	2.07	2.08	3.783	5.792	4.067	2.629	3.581	4.757	1.398	2.216	3.19	2.573	2.142	1.857	Sick	Sick	Healthy	Sick	Sick	Sick	Sick	0	0	1	1	1	1	1	1	1
1914	Experimental	1	1	1	1	0	1	1	1	1	1	0	0	1	1	1	1	2.142	2.053	5.837	3.339	2.639	5.025	5.728	1.974	1.904	8.091	4.748	7.122	2.015	1.046	2.142	3.143	Sick	Sick	Sick	Sick	Sick	Sick	Sick	1	1	1	1	0	1	0	1	1
1916	Experimental	0	1	1	1	1	0	1	1	1	0	1	1	1	1	1	0	3.669	11.339	3.985	3.099	2.601	2.112	2.862	2.672	3.634	2.911	3.379	2.8	4.135	2.5	3.068	1.838	Sick	Sick	Sick	Sick	Healthy	Sick	Sick	1	0	1	1	1	1	0	0	0
1921	Experimental	1	1	1	1	0	0	1	1	1	1	1	1	1	1	1	1	2.896	1.855	2.549	2.775	4.889	2.763	3.332	6.102	2.63	1.968	1.816	2.917	2.296	2.56	1.391	6.577	Sick	Sick	Sick	Sick	Sick	Sick	Healthy	1	1	1	1	1	1	0	1	0
1923	Experimental	1	0	0	0	0	1	1	0	1	0	0	0	1	1	1	0	5.058	11.816	6.414	1.357	4.011	2.313	4.601	4.067	6.878	2.364	2.262	4.26	5.683	2.906	2.2	2.876	Sick	Sick	Sick	Sick	Sick	Sick	Healthy	1	1	1	0	1	1	1	0	1
1925	Control	0	0	1	0	0	0	1	1	1	1	1	1	1	1	1	0	0.863	9.782	1.263	2.598	2.016	4.007	1.481	1.865	7.127	1.066	3.679	1.401	32.813	0.742	1.086	3.142								1	0	1	0	0	0	1	0	0
1927	Control	1	1	0	0	0	1	1	1	1	1	0	0	1	1	1	1	1.272	0.986	0.851	1.043	1.101	1.598	1.311	1.92	0.749	2.042	3.399	0.801	0.812	0.766	0.815	1.335								1	0	1	1	1	0	1	0	0
1929	Control	0	1	1	0	0	1	1	1	1	1	1	1	0	1	1	1	3.044	3.57	2.568	3.983	3.336	4.649	3.039	2.176	2.577	3.293	3.593	3.451	3.149	2.437	2.506	5.06								1	1	1	1	1	0	1	1	1
1931	Experimental	0	1	1	1	1	1	1	1	1	1	0	1	1	1	1	0	2.34	3.088	2.282	6.064	2.994	4.698	3.057	2.293	2.954	2.743	5.109	2.135	3.411	6.394	6.671	2.788	Sick	Sick	Sick	Sick	Sick	Sick	Sick	1	1	1	0	0	0	1	1	1
1931	Control
1933	Experimental	1	1	1	1	1	0	1	0	1	0	1	1	0	1	1	1	3.107	3.163	1.508	3.706	1.831	2.37	4.477	2.391	8.241	1.969	15.672	1.454	4.759	1.127	3.38	3.515	Sick	Sick	Sick	Sick	Sick	Sick	Sick	0	1	1	0	1	0	0	0	0
1935	Experimental	0	0	0	1	1	1	0	1	1	1	0	1	1	1	0	0	6.951	3.668	3.094	4.928	2.666	4.103	5.465	4.274	5.33	2.337	3.724	3.374	3.926	2.671	5.036	4.075	Sick	Sick	Sick	Sick	Sick	Sick	Sick	0	1	1	1	1	1	1	0	1
1937	Experimental	1	1	0	1	0	0	1	1	1	1	1	1	1	1	0	1	3.727	5.117	1.992	1.911	2.971	2.11	3.638	2.876	3.718	2.457	4.254	2.799	2.719	3.021	2.694	1.969	Sick	Sick	Sick	Sick	Sick	Sick	Healthy	1	1	0	1	0	1	1	0	1
1697	Control	0	1	1	0	0	1	0	1	1	1	0	1	1	1	1	1	2.659	3.381	2.579	3.751	4.729	3.697	2.268	3.658	1.403	2.755	3.544	2.668	3.679	2.351	5.284	2.843								0	1	1	0	1	1	0	1	1
1699	Control	1	0	1	0	0	1	1	1	1	1	0	1		1	1	1	3.315	4.381	3.003	4.212	2.13	4.72	4.984	3.169	2.841	2.723	2.134	3.483		1.921	2.286	2.069								1	1	1	0	1	1	0	1	1
1701	Control	0	1	1	1	1	1	1	0	1	0	0	0	1	1	0	0	1.968	2.79	1.533	2.294	1.552	2.379	3.951	1.988	1.656	2.41	4.283	2.284	1.608	1.989	2.683	2.054								0	1	1	0	0	1	1	1	1
1703	Control	0	1	1	0	0	0	0	1	1	1	0	0	1	1	1	0	10.228	4.252	14.139	7.55	6.134	2.713	10.032	5.776	4.672	5.79	3.939	3.735	6.935	2.811	8.72	4.035								1	1	1	1	1	1	0	1	1
1705	Control	1	1	0	0	1	1	0	1	1	1	0	1	1	1	1	1	3.405	0.996	3.174	1.746	2.717	3.581	2.621	1.32	3.089	2.179	1.65	3.202	2.177	1.531	1.411	3.621								1	1	0	0	0	1	0	1	1
1707	Control	1	0	1	0	1	1	1	1	1	0	0	1	1	1	1	0	4.468	4.281	4.572	8.623	7.236	12.274	5.859	4.155	3.798	8.533	11.918	4.122	6.283	6.696	6.04	7.098								1	0	1	0	1	1	1	1	1
1711	Control	0	0	0	1	0	1	1	1	1	1	0	1	0	1	1	1	19.792	7.092	22.136	8.053	5.941	6.866	3.313	7.714	2.441	12.117	7.775	5.418	7.966	3.404	9.661	4.191								0	1	1	1	0	0	1	1	1
1713	Control	0	0	1	0	1	1	0	1	1	1	0	1	1	1	1	0	6.128	5.188	5.053	5.33	5.697	4.701	7.063	6.927	8.696	3.936	8.579	6.839	4.478	1.942	8.268	5.507								0	0	0	0	0	0	0	1	1
1715	Control	1	1	1	0	0	0	0	0	1	1	1	1	1	1	1	1	7.758	5.572	4.058	2.486	2.444	3.3	10.129	4.378	4.99	2.67	3.849	5.542	5.961	3.056	4.283	2.629								0	1	0	0	1	0	0	1	1
1717	Control	0	1	1	1	1	1	0	0	1	1	0	1	1	1	1	0	3.482	2.685	2.765	3.842	3.236	3.67	2.263	2.861	3.141	2.269	3.024	3.015	4.292	1.824	1.896	2.427								0	1	1	1	1	1	0	1	1
1720	Control	0	0	1	1	0	0	1	1	1	1	0	1	1	1	1	0	4.739	2.942	2.658	1.795	6.069	4.317	4.97	2.817	2.631	2.266	4.804	5.27	4.587	1.563	4.738	3.277								0	0	1	1	0	1	0	1	1
1722	Control	0	1	0	1	1	1	1	1	1	0	0	1	0	0	1	0	1.259	1.547	2.113	1.564	2.835	1.255	1.401	2.578	14.859	2.313	1.612	2.431	1.559	1.455	2.774	3.801								0	1	1	0	0	1	0	0	1
1724	Control	1	0	1	0	1	1	1	1	1	1	1	1	1	1	1	0	2.1	7.248	2.025	2.4	3.94	4.792	2.511	1.902	1.74	5.962	3.784	3.49	1.806	2.59	1.884	1.079								0	0	1	0	0	1	0	1	0
1726	Control	1	0	0	1	0	0	0	0	1	1	0	1	0	1	0	0	24.596	5.075	3.83	2.445	3.6	4.425	10.486	13.011	3.953	7.463	4.426	3.001	4.475	8.756	7.907	12.375								0	1	1	1	0	1	1	0	1
1728	Control	1	0	1	0	1	1	0	1	1	1	1	1	0	1	1	0	7.514	3.642	2.474	4.003	2.38	1.287	3.529	2.233	2.031	2.645	2.42	1.716	2.129	1.878	3.606	2.793								0	0	1	1	1	0	1	1	1
1730	Control	1	0	1	1	0	1	1	1	1	0	1	1	0	1	1	1	3.176	3.095	4.331	3.614	2.696	3.374	3.97	3.142	1.908	2.789	2.55	2.647	2.67	2.129	2.752	6.865								1	0	1	0	0	1	1	0	1
1732	Control	0	1	1	1	1	1	0	1	0	1	1	0	0	1	0	0	3.195	2.759	1.567	2.287	3.853	1.888	1.326	2.844	2.301	1.088	3.712	1.114	3.376	1.854	1.217	1.093								0	1	1	1	1	1	1	0	1
1734	Control	0	0	1	1	1	0	0	1	1	1	1	1	1	1	1	0	2.902	2.65	2.358	1.265	2.063	3.149	2.444	2.308	2.117	2.093	2.607	2.282	2.222	2.326	2.124	1.947								1	1	1	1	1	1	0	0	1
1736	Control	0	0	0	0	1	0	1	0	1	1	0	1		1	0	0	7.44	1.609	2.305	1.356	10.306	3.845	3.675	3.146	1.951	6.393	22.55	3.026		1.362	7.212	8.821								1	0	0	1	0	1	0	1	1
1738	Control	1	1	1	0	1	1	1	0	1	1	0	1	1	1	1	1	1.929	2.554	1.732	2.109	2.542	1.327	1.799	1.543	1.9	1.939	2.042	1.528	1.961	2.842	2.345	4.108								0	0	1	0	1	1	0	1	1
1740	Control	0	1	0	1	0	1	0	1	1	0	0	0	1	1	1	0	4.726	2.247	3.661	4.576	1.265	2.777	1.521	2.24	2.006	2.031	1.962	3.18	1.882	3.967	3.904	2.551								1	0	0	1	1	0	0	1	1
1742	Control	1	1	1	1	0	1	0	1	1	0	0	1	1	1	1	0	3.841	6.807	3.781	2.882	3.581	2.996	3.8	2.893	4.084	4.284	6.145	2.042	2.832	5.433	3.834	8.313								1	0	1	0	0	1	0	1	1
1745	Control	0	0	1	0	0	1	1	1	1	1	1	1	0	1	1	0	2.487	9.554	10.309	3.15	2.36	6.629	8.638	4.944	5.743	3.578	2.859	5.219	5.676	1.964	2.089	4.988								1	0	1	0	0	0	1	1	1
1747	Control	0	0	1	0	0	1	0	1	1	1	0	1	1	1	0	0	45.513	8.563	14.328	2.786	39.167	9.859	21.169	29.508	21.909	6.185	39.38	6.098	13.771	2.975	23.056	12.195								1	0	0	1	0	0	0	1	1
1749	Control	0	1	0	1	0	1	0	1	1	1	0	1	1	1	1	0	1.401	2.304	5.26	3.203	1.622	3.775	2.669	1.801	2.17	3.111	4.188	2.471	5.764	1.559	2.894	2.468								0	1	0	1	0	1	0	1	1
1751	Control	0	1	1	1	0	0	0	1	1	1	0	0	1	1	1	1	1.84	1.503	2.956	2.905	1.324	1.343	4.31	2.228	2.238	1.491	4.247	2.574	2.681	1.43	1.096	3.352								0	1	1	0	0	0	1	1	1
1753	Control	0	1	1	1	1	1	0	0	0	1	1	1	1	1	1	0	3.344	3.532	1.483	2.054	3.775	2.309	1.934	2.655	1.959	2.072	2.198	2.502	1.632	1.323	3.052	1.628								0	1	1	1	1	1	1	1	1
1755	Control	1	0	1	1	1	1	1	1	1	1	1	1	1	1	0	0	4.931	3.884	4.335	3.791	3.565	3.027	2.974	3.074	4.86	3.49	5.636	3.205	3.167	3.421	2.904	3.685								0	0	1	1	0	1	0	1	1
1757	Control	0	1	1	0	1	1	1	0	1	1	0	1	1	1	1	1	1.348	2.808	2.787	1.5	2.443	1.46	1.845	3.578	3.23	1.586	2.527	1.993	1.813	1.575	2.309	2.67								1	1	1	0	1	1	0	0	1
1762	Control	1	1	0	0	0	0	1	1	1	0	0	0	1	1	0	1	5.716	9.833	9.447	5.544	9.346	10.004	5.007	3.72	2.16	4.397	5.213	2.572	4.549	8.805	7.674	3.137								0	0	1	1	1	1	0	0	0
1764	Control	1	1	0	1	0	1	1	1	1	1	1	1	0	1	0	0	3.067	5.345	2.846	4.146	3.144	2.276	2.716	4.098	4.255	3.846	3.638	2.672	3.964	3.806	3.727	3.036								1	1	1	1	1	1	1	1	1
1766	Control	1	1	1	0	1	0	0	1	1	1	0	1	0	1	1	0	3.863	3.806	4.189	2.791	3.786	2.594	6.704	2.95	3.662	4.935	4.648	3.557	5.559	2.572	3.123	5.489								1	1	1	0	0	0	0	1	1
1772	Control	1	0	0	0	0	1	1	1	1	1	0	1	1	1	1	0	2.166	3.514	2.805	1.93	3.1	2.221	4.102	3.387	3.093	3.101	2.88	2.499	3.87	1.858	2.374	3.206								1	0	0	0	1	1	1	0	1
1774	Control	1	0	1	1	1	1	0	1	1	1	1	1	0	1	1	0	2.894	3.59	2.492	2.882	3.897	2.84	3.398	3.169	2.339	2.69	2.111	2.694	7.35	2.312	2.287	2.698								1	0	1	1	0	0	1	1	1
1776	Control	1	0	1	0	1	1	0	1	1	1	0	1	1	1	1	0	2.611	4.234	2.404	1.745	3.111	2.123	5.635	2.414	3.793	2.022	5.208	2.195	2.869	1.946	4.066	2.016								0	1	1	0	1	1	1	1	1
1779	Control	0	1	1	1	1	1	0	0	1	1	1	1	1	1	1	0	1.574	3.289	1.027	0.937	2.633	1.758	2.017	3.182	2.322	1.804	2.432	1.839	6.533	2.284	2.656	1.883								0	1	1	0	0	0	0	1	1
1781	Control	1	0	1	1	0	1	1	1	1	1	0	1	1	1	1	0	2.752	7.416	4.013	5.411	3.116	2.133	2.911	2.542	1.725	2.383	7.494	1.722	1.945	2.51	3.565	3.917								0	1	1	1	0	0	1	1	1
1783	Control	0	0	1	0	0	1	1	1	1	1	0	1	1	1	1	0	4.725	1.788	2.454	10.841	3.567	1.555	4.191	2.59	3.451	2.345	2.96	2.546	3.894	2.256	2.271	3.037								0	1	1	1	0	1	0	1	1
1785	Control	1	1	0	1	0	0	0	0	1	1	1	1	1	1	1	0	3.414	2.161	2.493	4.667	3.3	4.017	2.242	4.493	2.754	5.012	3.487	2.651	3.424	3.444	2.874	2.105								1	1	0	1	0	1	1	0	1
1787	Control	1	0	0	1	0	0	1	0	1	1	0	1	1	1	0	1	7.212	3.242	4.081	2.147	3.163	3.4	2.356	1.389	2.384	2.947	3.247	3.434	2.761	1.535	3.598	4.705								0	0	1	1	0	0	1	1	1
1789	Control
1789	Control	1	1	1	0	0	1	0	1	1	0	0	1	1	1	0	0	4.411	2.922	3.74	4.444	5.461	3.685	2.373	2.731	2.989	5.169	2.886	4.977	2.542	3.286	6.306	5.743								1	1	1	1	1	1	1	1	1
1791	Control	0	1	1	1	1	1	0	0	1	1	1	1	1	1	1	0	1.833	4.255	4.064	2.918	5.383	1.553	3.554	2.22	4.835	2.337	7.549	2.349	2.677	2.21	4.553	4.005								0	1	1	0	0	0	0	1	1
1809	Control	1	0	1	1	0	0	1	1	1	1	0	1	0	1	1	1	2.542	6.536	3.658	3.034	2.368	3.449	3.295	2.395	2.772	2.826	4.241	3.075	3.362	3.717	3.73	3.133								1	0	1	0	0	1	1	1	1
1811	Control	1	0	0	1	0	1	1	1	1	1	0	1		1	1	1	7.509	2.191	4.043	4.381	3.176	3.05	3.088	4.531	4.158	2.776	2.639	2.538		2.101	8.191	4.179								1	1	0	1	0	1	0	0	1
1813	Control	1	0	1	1	1	1	1	0	0	1	0	1	1	1	1	0	5.909	4.029	3.421	4.238	3.539	3.292	3.307	3.349	3.441	3.553	3.267	3.129	3.277	3.953	5.755	2.672								0	0	1	1	0	1	1	0	1
1859	Experimental	1	0	1	1	1	1	1	0	1	1	0	1	1	1	1	0	3.006	10.442	4.091	11.428	20.274	23.144	3.523	7.085	5.896	2.347	12.742	4.525	3.82	5.944	4.92	3.533	Sick	Sick	Sick	Sick	Sick	Sick	Sick	0	0	1	1	0	1	0	0	1
1860	Experimental	1	1	0	1	1	1	0	1	1	1	0	1	1	1	0	0	2.186	4.171	4.847	3.292	3.582	3.154	2.07	5.557	1.868	3.619	1.827	2.066	3.035	2.522	2.009	3.125	Sick	Sick	Sick	Sick	Sick	Sick	Sick	0	0	1	1	1	1	0	0	1
1861	Experimental	1	0	1	0	1	1	0	0	1	1	0	1	1	1	0	0	3.004	3.783	2.22	2.515	2.768	2.068	1.846	2.435	1.925	3.836	1.372	2.098	4.158	1.665	4.361	2.04	Healthy	Sick	Sick	Sick	Healthy	Sick	Sick	1	0	0	0	0	1	0	1	1
1858	Experimental	0	0	0	0	0	1	0	1	1	1	1	1	1	1	1	0	4.371	1.597	4.388	7.74	3.218	4.374	1.265	5.363	1.42	1.38	6.493	3.115	5.022	1.779	3.502	1.404	Sick	Sick	Sick	Sick	Sick	Sick	Sick	0	0	1	0	0	1	0	1	1
1863	Experimental	1	1	0	0	0	0	0	0	1	1	0	1	1	1	0	0	1.623	3.186	4.501	2.223	1.909	2.26	5.09	3.022	1.557	1.508	3.385	3.009	2.434	1.581	4.105	1.108	Sick	Sick	Sick	Sick	Sick	Sick	Sick	1	0	1	1	1	1	1	0	1
1865	Experimental	1	0	0	0	0	0	0	0	1	1	0	1	1	1	1	1	1.92	3.948	4.098	2.696	5.004	2.585	2.401	2.758	4.336	2.089	4.826	1.984	4.406	2.938	3.615	2.646	Sick	Sick	Healthy	Sick	Sick	Sick	Sick	1	1	1	1	1	0	0	0	1
1867	Experimental	0	0	1	1	0	0	0	1	1	1	1	1	1	1	0	0	4.5	1.357	1.88	1.54	2.005	2.584	2.356	2.169	3.24	1.239	1.6	1.33	3.039	1.612	1.457	1.219	Sick	Sick	Sick	Sick	Sick	Sick	Sick	0	1	1	0	0	0	0	1	1
1869	Experimental	0	1	0	1	0	0	1	0	0	0	1	0	1	1	1	0	2.877	1.74	2.624	2.779	1.451	4.352	1.209	2.009	3.366	1.681	3.765	2.421	1.966	1.736	1.624	2.615	Sick	Sick	Sick	Sick	Sick	Sick	Sick	0	1	1	1	0	1	0	0	1
1871	Experimental	1	0	0	1	1	1	1	0	0	1	1	1	1	1	1	0	4.157	1.77	4.113	3.153	2.159	1.898	3.015	5.43	3.158	2.51	3.672	1.911	2.134	2.312	2.962	1.625	Sick	Sick	Sick	Sick	Sick	Sick	Healthy	1	1	1	0	0	1	1	0	1
1873	Experimental	1	1	1	0	0	1	1	0	1	1	0	1	1	1	1	0	3.23	3.333	2.462	3.919	2.419	2.085	2.461	2.719	1.949	2.216	2.114	2.751	1.956	2.059	4.493	4.244	Sick	Sick	Healthy	Sick	Sick	Sick	Sick	0	1	1	1	0	0	1	1	1
1873	Experimental
1875	Experimental	0	0	0	0	0	1	0	1	1	1	1	0	1	1	1	1	3.085	4.217	3.481	2.888	2.164	1.69	5.811	1.683	4.057	1.955	2.503	2.631	2.651	1.72	4.582	5.042	Sick	Sick	Sick	Sick	Sick	Sick	Sick	1	1	1	1	0	1	1	0	1
1877	Experimental	0	0	1	1	1	1	1	1	1	1	0	1	1	1	1	1	2.549	2.185	4.58	3.907	3.527	2.39	2.747	3.55	2.198	1.572	3.52	1.504	2.887	2.015	3.269	2.325	Sick	Sick	Sick	Sick	Sick	Sick	Sick	1	0	1	1	1	1	0	0	1
1879	Experimental	1	1	0	0	0	1	1	1	1	1	1	1	1	1	1	1	2.658	1.296	1.849	2.869	1.41	3.281	1.024	2.321	3.06	2.59	4.222	2.897	1.277	2.542	2.867	1.575	Sick	Sick	Sick	Sick	Sick	Sick	Healthy	1	1	1	0	1	1	1	1	1
1881	Experimental	1	0	1	0	1	0	1	1	1	1	0	0	1	1	0	1	2.101	4.624	2.525	2.196	4.249	1.382	4.304	2.86	2.798	1.699	1.959	2.473	1.614	3.567	2.354	1.669	Sick	Sick	Sick	Sick	Sick	Sick	Healthy	1	1	1	1	0	0	1	1	1
1883	Experimental	0	0	1	0	0	0	1	1	1	1	0	0	1	1	1	0	3.123	5.008	6.188	7.527	3.609	4.68	6.833	3.354	3.656	4.168	6.679	5.033	3.185	4.641	3.645	5.588	Sick	Sick	Sick	Sick	Sick	Sick	Healthy	0	1	1	0	0	1	1	0	1
1885	Experimental	1	0	0	1	1	0	0	1	1	0	1	0	0	1	1	1	3.928	5.051	4.095	3.843	2.247	4.083	6.881	4.41	4.335	6	4.09	6.069	9.151	5.353	3.421	10.85	Sick	Sick	Sick	Sick	Sick	Healthy	Sick	1	0	0	1	0	0	1	1	1
1887	Experimental	1	1	1	1	0	1	1	0	1	1	0	1	0	0	1	1	4.293	4.804	2.665	4.317	4.419	6.14	2.323	4.587	5.945	3.331	3.849	2.137	3.704	7.716	5.154	4.752	Sick	Sick	Sick	Sick	Sick	Sick	Healthy	1	1	1	1	0	1	1	1	1
1889	Experimental	1	1	1	0	0	1	0	1	1	1	1	1	1	1	1	0	2.82	1.358	2.44	4.113	1.565	1.348	4.621	3.248	1.508	1.118	1.602	0.892	3.281	0.943	2.903	1.257	Sick	Sick	Sick	Sick	Healthy	Sick	Sick	0	1	1	1	0	0	1	1	1
1891	Experimental	1	0	1	1	0	1	1	0	1	1	1	0	1	1	1	0	1.81	2.532	3.4	3.349	2.687	1.739	2.359	2.411	3.036	5.522	5.238	6.065	6.415	2.533	2.922	3.257	Healthy	Sick	Sick	Sick	Sick	Sick	Sick	1	0	1	1	1	1	0	1	1
1893	Experimental	0	0	0	0	0	1	1	1	1	1	1	1	1	1	1	1	3.344	6.589	3.558	2.596	2.548	3.333	3.203	2.467	4.048	3.301	5.921	4.567	6.665	2.31	2.602	4.537	Sick	Sick	Sick	Sick	Sick	Sick	Sick	0	0	1	0	1	1	0	0	1
1895	Experimental	1	0	1	1	0	0	0	1	1	1	1	0	1	1	0	0	3.852	3.969	2.956	2.948	3.165	2.875	3.546	3.862	6.229	3.511	4.867	4.962	3.643	3.759	3.817	5.954	Sick	Sick	Sick	Sick	Sick	Sick	Sick	1	1	1	0	1	1	0	1	1
1897	Experimental	1	1	1	1	1	1	1	0	1	1	0	1	1	1	1	1	1.881	4.184	4.107	3.402	1.966	5.601	2.886	8.703	3.029	4.143	4.271	2.624	2.611	6.63	5.666	3.143	Sick	Sick	Sick	Sick	Sick	Sick	Sick	0	1	1	1	1	0	1	0	1
1899	Experimental	1	0	1	1	1	0	1	1	1	1	1	0	1	1	1	1	4.208	4.932	6.543	2.476	6.302	4.137	7.564	3.581	4.502	3.309	6.458	3.409	2.606	1.699	3.017	6.35	Sick	Sick	Sick	Sick	Sick	Sick	Sick	1	1	1	0	1	0	1	1	1
1901	Experimental	0	0	1	1	0	1	1	1	1	1	1	1	1	1	1	1	2.733	4.109	6.065	5.622	2.221	4.386	2.314	3.089	3.314	1.368	3.924	1.61	1.454	2.796	3.192	3.132	Sick	Sick	Sick	Sick	Sick	Sick	Healthy	0	0	1	1	1	0	1	1	1
1903	Experimental	0	0	1	0	0	0	0	1	1	1	0	1	1	1	1	1	3.338	6.652	4.19	3.11	3.529	2.173	1.806	2.605	3.685	3.511	4.788	2.109	2.703	1.915	3.954	1.956	Sick	Sick	Sick	Sick	Sick	Sick	Healthy	1	1	1	1	1	0	0	0	1
1905	Experimental	0	0	0	0	0	1	1	0	1	1	1	1	1	1	1	0	9.707	4.472	5.819	5.298	6.067	11.864	6.822	3.108	5.318	6.083	10.35	3.915	3.886	4.061	3.441	2.832	Sick	Sick	Healthy	Sick	Sick	Sick	Healthy	1	0	0	1	0	0	1	0	1
1907	Experimental	0	0	1	1	0	1	0	1	1	1	1	1	1	1	1	0	3.47	2.604	2.496	3.017	3.247	2.89	3.714	1.986	3.361	1.409	6.019	1.836	2.707	2.309	2.587	2.835	Sick	Sick	Sick	Sick	Sick	Sick	Sick	0	0	1	1	1	1	1	1	1
1909	Experimental	1	0	1	1	1	1	0	1	1	1	1	1	1	1	1	0	10.833	6.423	10.842	6.48	16.622	11.243	5.269	5.466	4.33	5.097	9.534	4.539	3.694	2.858	6.44	2.797	Sick	Sick	Sick	Sick	Sick	Sick	Sick	1	1	1	0	1	1	0	1	1
1911	Experimental	0	0	1	1	0	1	1	1	1	1	0	1	1	1	0	1	4.244	2.565	2.34	1.983	3.801	2.526	3.208	3.701	2.378	1.835	3.843	3.568	2.868	2.64	4.085	3.078	Healthy	Sick	Sick	Sick	Sick	Sick	Sick	1	1	1	1	1	0	0	1	1
1913	Experimental	0	0	1	1	1	1	0	1	1	0	1	1	1	1	0	1	3.147	3.304	2.553	2.379	2.331	2.23	2.019	1.779	2.448	3.571	2.782	3.668	3.216	2.452	2.12	2.494	Sick	Sick	Sick	Sick	Sick	Sick	Sick	0	1	1	1	0	1	0	1	1
1915	Experimental	0	1	1	1	0	0	1	1	1	1	0	1	1	1	1	1	1.561	1.993	1.56	2.007	1.863	1.685	1.626	2.309	1.776	1.71	2.393	2.624	3.187	1.757	1.964	2.883	Sick	Sick	Sick	Sick	Healthy	Sick	Sick	0	1	1	1	1	1	0	0	1
1920	Control	0	0	1	0	0	1	1	1	1	1	1	1	1	1	1	1	3.268	3.093	1.321	2.083	3.196	2.322	2.944	5.015	1.842	1.87	3.277	2.08	2.408	3.458	3.855	2.753								0	1	1	0	0	0	0	1	1
1922	Experimental	0	1	0	0	1	1	1	1	1	1	1	1	1	1	1	0	3.722	1.41	3.512	1.396	2.65	2.693	4.924	2.666	2.525	1.644	6.018	1.707	7.403	1.792	2.821	5.749	Healthy	Sick	Sick	Sick	Sick	Sick	Healthy	0	1	0	0	1	1	0	1	1
1924	Control	0	1	1	1	1	1	0	1	1	1	0	1	1	1	0	0	1.235	1.765	1.575	2.722	0.921	1.7	0.959	3.48	3.626	1.379	1.685	0.741	2.291	1.165	0.907	0.89								0	1	0	0	0	0	0	1	1
1926	Control	0	0	1	1	0	1	0	1	1	1	0	0	0	1	0	1	3.474	2.946	2.156	4.305	3.659	3.465	3.455	1.473	5.75	2.137	1.704	2.795	4.407	1.933	4.54	1.784								0	1	1	1	0	0	0	1	1
1928	Control	0	1	1	0	0	0	0	1	1	1	0	1	1	1	1	1	3.581	6.444	4.088	4.965	3.819	6.121	8.19	5.81	6.61	2.521	2.7	3.608	2.548	3.043	2.996	3.845								0	1	1	0	0	1	0	0	0
1928	Control
1930	Control	0	0	0	1	1	1	0	1	1	1	0	1	1	1	0	1	2.853	6.658	3.371	6.218	3.051	4.945	1.857	5.238	8.694	2.145	4.701	3.301	6.423	2.237	3.086	3.06								0	0	0	0	0	0	0	1	1
1932	Control	0	0	1	0	1	0	1	1	1	1	0	1	1	1	1	0	5.379	6.227	3.903	3.688	6.026	2.979	2.614	2.89	3.846	2.159	3.465	4.773	2.53	3.332	2.323	4.279								0	0	1	0	1	1	1	1	1
1934	Control	1	0	1	0	0	0	1	1	1	0	0	1	1	1	0	1	1.879	3.031	1.713	2.763	3.72	2.447	2.006	2.517	2.281	7.777	4.907	2.121	2.456	1.915	5.585	4.283								0	0	1	1	0	1	0	1	1
1936	Control	1	1	0	1	0	1	1	0	1	1	1	1	0	0	1	0	4.3	3.508	7.829	1.399	4.303	1.553	2.393	5.467	1.893	2.857	2.2	4.684	1.537	5.131	3.687	1.584								1	1	0	1	0	0	0	0	1
1938	Experimental	0	0	1	1	1	1	0	1	0	1	0	1	0	1	1	1	1.629	2.216	5.496	1.482	1.936	0.822	4.284	1.672	1.348	1.2	2.118	2.006	3.067	0.977	1.948	1.899	Sick	Sick	Sick	Sick	Sick	Healthy	Sick	0	0	1	0	0	1	1	1	1
[truncated: 27 more columns]
