# Supplementary material for: Training Improves Avoidance of Natural Sick Faces: Changes in Visual Attention and Approach Decisions
Source: Vision (Basel). 2025 May 2;9(2):39. doi: 10.3390/vision9020039 (PMC12101381; doi:10.3390/vision9020039)
Supplement: Supplementary file 1 [file vision-09-00039-s001.zip › vision-3527268-supplementary/Look Duration.xlsx]

## Sheet: Sheet1
ID	Cond	HealthyBoy1_Face	Sick_Boy1_Face	HealthyBoy2_Face	Sick_Boy2_Face	HealthyDonor1_Face	Sick_Donor1_Face	HealthyMan1_Face	Sick_Man1_Face	HealthyMan14_Face	Sick_Man14_Face	HealthyMan16_Face	Sick_Man16_Face	HealthyMan19_Face	Sick_Man19_Face	HealthyMan5_Face	Sick_Man5_Face	HealthyMan7_Face	Sick_Man7_Face	HealthyWoman2_Face	Sick_Woman2_Face	HealthyWoman26_Face	Sick_Woman26_Face	HealthyWoman29_Face	Sick_Woman29_Face	HealthyWoman32_Face	Sick_Woman32_Face	HealthyWoman37_Face	Sick_Woman37_Face	HealthyWoman40_Face	Sick_Woman40_Face	HealthyWoman7_Face	Sick_Woman7_Face	HealthyBoy1_Eyes	Sick_Boy1_Eyes	HealthyBoy2_Eyes	Sick_Boy2_Eyes	HealthyDonor1_Eyes	Sick_Donor1_Eyes	HealthyMan1_Eyes	Sick_Man1_Eyes	HealthyMan14_Eyes	Sick_Man14_Eyes	HealthyMan16_Eyes	Sick_Man16_Eyes	HealthyMan19_Eyes	Sick_Man19_Eyes	HealthyMan5_Eyes	Sick_Man5_Eyes
1699	Control	1.54	2.7	0.61	1.78	0.5	1.36	2.16	3.13	1.8	2.73	0.7	1.44	1.41	1.05	0.85	1.69	0.93	2.05	1.1	1.37	1.61	2.16			0.35	1.2	2.56	2.62	1.37	1.89	2.94	1.68	0.65	0.58	0.48	0.4		0.57		0.33	0.38			1.02	0.77	0.18		0.63
1701	Control	2.84	1.89	3	1.6	0.34	1.11	0.72	1.22	0.64	0.99	1.49	1.01	2.1	1.78	3.37	2.93	1.95	1.49	0.96	1.15	0.81	1.81	0.9	2.42	1.28	1.53	1.3	2.22	3.22	1.97	1.48	0.97	2.1	0.18	2.06	0.6		0.5	0.72	0.5	0.15	0.81	1.38	0.64	1.85	0.97	0.52	1.13
1703	Control	1.89	2.77	3.6	2.73	0.66	2.06	2.08	2.98	0.43	1.25	2.19	2.91	0.58	1.34	2.58	1.16	2.03	2.43	1.41	2.01	1.95	1.12	0.97	1.09	0.88	1.75	0.94	0.93	2.99	3.63	1.66	1.18	0.25	2.59	3.03	0.49	0.2	1.49	0.2	0.44			0.43	1.45		0.71	1.12
1705	Control	0.94	0.39	0.26	1.17	0.95	0.25	0.78	1.38	1.02	0.56	2.17	3.34	0.5	0.45	1	0.35	0.53	0.76	0.45	1.14	0.37	0.74	0.49	0.44	0.29	1.05	0.75	0.5	1.03	0.65	0.91	0.35	0.61		0.11	0.58	0.54			0.19	0.22		0.11	1.08		0.22	0.31
1707	Control	1.45	1.6	1.13	2.22	0.39	1.21	1.57	1.18	0.81	1.04	0.79	0.87	1.53	0.86	1.3	0.73	0.99	1.2	1.45	2.03	0.66	1.01	0.94	0.58	0.2	0.99	2.11	2.11	1.22	1.05	0.89	0.87	0.95	0.98	1.13	1.55	0.39	1	1.28	0.32	0.57	0.94	0.79	0.18	1.1	0.7	0.8	0.73
1709	Control	1.16	0.71	0.85	0.75	2.1	0.92	1.6	0.61	0.4	1.85	0.96	1.42	0.94	0.43	1.5	0.97	1.17	1.38	1.7	1.06	1.7	0.6	0.41	1.14	0.74	0.76	0.93	1.13	1.65	0.47	1.09	1.16	1		0.85	0.33	1.27	0.7	1.6	0.23		0.89	0.71	0.49	0.94	0.14	0.69	0.2
1711	Control	3.65	4.92	1.03	1.16	0.64	0.8	1.45	1.37	2.01	1.28	2.23	2.15	0.83	0.48	2.92	3.6	6.13	8.16	0.98	1.74	0.98	0.56	1.03	1	1.13	1.45	0.94	0.91	2.38	3.67	3.84	3.56	3.35	3.38	0.86	0.2		0.65	1.24	0.97	1.33	0.99	2.01	2.02	0.83	0.48	0.4	1.87
1713	Control	1.18	1.88	1.04	0.55	0.64	0.99	1.24	0.59	0.92	1.05	0	1.31	0.55	1.39	1.53	1.36	0.46	1.41	0.44	1.51	0.54	1.27	0.41	1	0.38	1.41	0.7	0.96	0.75	0.57	1.16	0.52	0.94	1.88	1.04	0.3		0.39	0.24	0.25		0.39		0.75	0.3	1.16		0.5
1715	Control	1.41	1.35	2.45	2.67	1.34	1.09	0.7	1.49	2.53	1.29	1.53	1.35	0.5	0.68	1.68	1.9	0.61	1.57	1.52	0.97	3.7	4.82	1.41	1.35	0.88	1.38	0.56	0.88	1.87	1.56	2.71	2.21	1.21	1.14	2.24	2.67	0.82	0.92	0.53	0.87	2.38	1.29	1.2	1.04	0.5	0.42	1.55	0.43
1717	Control	1.1	1.02	0.31	0.53	0.4	0.57	0.79	1.43	0.48	0.49	2.39	0.9	1.76	1.03	0.28	0.98	1.4	2.03	0.87	1.7	0	0.34	0.19	0.75	0.12	0	2.22	1.48	1.55	1.25	2.89	2.23	0.78	0.39	0.31				0.3	0.57	0.48	0.49	0.94	0.58	1.04	0.65	0.28	0.46
1720	Control	1.1	1.7	0.61	1.36	0.69	0.64	1.4	1.88	0.7	0.96	0.92	1.4	0.77	0.77	0.02	0	0.49	0.98	1.66	1.53	0.53	0.7	0.98	0.63	0.34	1.36	1.47	0.43	1.29	0.57	1.17	0.71	1.1	1.7	0.61	1.18	0.69	0.64	1.4	1.67	0.7	0.96	0.92	1.08	0.77	0.77	0.02
1722	Control	1	1.07	2.44	2.47	1.81	0.58	1.75	1.71	0.88	1.39	2.53	1.46	2.56	1.43	0.85	1.39	0.61	1.27	1.24	3.07	0.69	3.12	1.35	0.89	1.57	1.71	0.45	1.22	0.69	0.51	1.38	1.31			0.17										0.94
1724	Control	0.69	0.93	0.51	0.74	0	0.33	0.77	1.4	0.54	1.11	1.2	0.2	1.88	3.25	1.12	0.86	0.37	0.54	1.05	2.14	0.96	1.76	0.34	0.93	0.78	0.98	1.62	1.26	0.99	0.45	0.72	2.27	0.69	0.88	0.51	0.62		0.33	0.52	1.4	0.54	0.77	1.2	0.2	1.4	2.36	0.87	0.86
1726	Control	2.35	0.47	2.31	2.45	2.25	2.6	0.91	2.01	0.85	1.52	0.76	0.92	2.17	0.56	1.79	0.77	2.17	1.81	1.29	1.29	1.5	2.2	0.96	1.84	0.85	1.09	0.82	1.56	1.23	1.67	2.26	2.48	1.3	0.3	1.46	1.38	1.88	2.13	0.7	2.01	0.55	1.29	0.76	0.71	1.93	0.56	1.24	0.77
1728	Control	0.8	0.29	0.71	0.17	0.56	0.58	0.55	0.24	0.74	1.63	0.89	0.99	0.51	0.5	0.51	0.51	0	0.45	0.53	0.3	0.2	0.24	0.56	0.32	0.48	0.32	0.68	0.61	0.46	0.61	0.26	0.64	0.49	0.08	0.71	0.17	0.56	0.58	0.55	0.24	0.43	0.97	0.69	0.79	0.51	0.35	0.51	0.51
1730	Control	0.69	0.62	0.67	1.22	0.51	0.7	0.98	0.67	0.31	0.75	0.49	0.78	0.39	0.76	0.84	0.95	0.75	0.73	1.27	0.82	0.52	0.88	0.96	0.97	0.28	1	0.74	0.75	1.21	0.9	1.42	0.66	0.3			0.76	0.29	0.17	0.65			0.23	0.18	0.65	0.33	0.42	0.2	0.13
1732	Control	0.94	0.62	0	1.25	0.94	0.53	0.9	1.02	0.7	0.4	0.2	0.74	0.7	0.73	1.87	2.08	1.49	1.09	0.71	0.8	1.29	0.71	1.01	0.3	0.53	0.96	1.22	0.33	0.53	1.1	0.55	0.39	0.39	0.16		0.26										0.32	0.22	0.37
1734	Control	0.74	0.26	0.24	0.57	0.49	0.58	0.54	0.67	0.38	0.84	0.72	0.91	0.36	0.78	0.32	0.74	1.03	0.46	0.23	0.82	0.97	0.26	0.18	1.14	0.3	0.52	0.35	0.46	0.83	0.44	0.61	0.25	0.74	0.26	0.12	0.57	0.49	0.58	0.4	0.52	0.38	0.67	0.61	0.76	0.14	0.62	0.1	0.74
1736	Control	0.87	1.63	0.77	1.15	0.78	1.01	1.76	0.97	1.33	0.92	1.37	0.73	1.5	0.55	1.17	1.69	0.74	0.75	0.55	0.75	1.43	1.09			0.42	0.97	0.96	1.03	0.34	1.09	0.27	1.06		0.4		0.22	0.22		0.13	0.27	0.5	0.17	1.07	0.16	1.28	0.55	0.35	0.54
1738	Control	0.75	0.41	0.63	0.85	0.41	0.68	0.26	2.29	0.71	0.82	1	0.62	0.65	0.6	1.03	0.86	1.18	0.78	0.35	0.78	0.73	1.02	0.63	0.53	0.2	0.44	1.09	0.83	0.24	0.42	0.79	0.21	0.75		0.39	0.17		0.49		0.49			0.15			0.34	0.12	0.21
1740	Control	0.91	0.78	0.66	0.8	1.66	1.47	0.46	1.72	1.19	0.7	0.49	0.72	0.35	0.64	1.22	0.94	0.54	1.81	1.32	1	2.04	2.75	2.29	2.76	0.29	0.81	1.94	0.83	0.55	1.28	1.09	0.27	0.15			0.26				0.14							0.14
1742	Control	0.98	0.85	0.89	1.49	0.9	0.82	0.99	0.74	0.77	0.34	0.43	1.13	1.17	1.06	1.05	1.07	0.9	1.33	0.73	0.9	0.76	1.25	0.6	0.34	0.43	1.03	1.3	1.65	2.01	1.82	1.1	1.15
1745	Control	0.81	1.16	0.72	2.02	1	1.67	0.62	2.74	0.6	1.14	1.56	1.62	0.7	1.64	2.5	1.12	0.98	1.78	1.95	1.16	0.98	2.13	1.05	1.25	0.59	1.15	0.32	1.74	1.47	2.02	1.37	2.11	0.4	1.03	0.35	1.54	0.18	0.94	0.47	1.64	0.4	0.72	0.88	1.15	0.7	1.17	0.78	0.73
1747	Control	0.81	1.16	1.6	3.54	0.16	1.07	0.73	2.04	0.65	1.34	1.57	1.26	0.26	0.93	5.51	3.05	2.98	2.68	0.53	0.92	0.82	1.28	1.06	1.1	0.43	1.28	1.18	0.71	3.68	1.88	0.89	0.69	0.56			0.4								0.15
1749	Control	0.18	0.15	0.26	0.23	0.36	1.06	0.52	0.12	1.02	1.08	0.83	1.41	0.41	0.96	0.33	0.34	0.91	1.35	0.5	0.56	0	0.13	0.13	0.72	0.32	0	0.14	0.22	0.96	0.78	0.79	0.51			0.26	0.13			0.38		0.46	0.73	0.17	0.39	0.12	0.24		0.2
1751	Control	0.76	0.74	0.84	1.16	1	1.38	0.96	1.06	1.04	1.03	2.36	2.29	0.68	0.51	0.75	1.12	1.14	1.36	0.71	0.99	0.51	1.48	0.39	0.73	0.94	0.46	0.99	1.19	0.86	0.76	1.05	1.56	0.13	0.44	0.36	0.62	0.39	0.08	0.21	0.28	0.28	0.22	0.87	1.19	0.19		0.41	0.13
1753	Control	0.56	0.96	0.6	1.11	0.5	1.16	0.8	1.31	0	0.49	0.96	1.06	0.46	0.98	1.07	1.37	0.34	0.88	0.87	1	0.31	0	1.13	1.41	1.09	1.31	1.69	1.15	0.55	0.93	1.48	0.36		0.55		0.41		0.46		0.2		0.26	0.01	0.37
1755	Control	1.16	1.05	0.62	1.14	0.92	0.99	0.66	0.87	0.73	0.99	0.58	0.95	0.63	1.13	0.83	0.88	1.45	1.99	0.62	0.99	0.31	0.96	1	1.14	0.63	1.16	1.52	1.18	0.88	0.82	2.26	1.32	0.74	1.05	0.62	0.9	0.54	0.78	0.46	0.13	0.55	0.72	0.23	0.47	0.3	0.79	0.31	0.76
1757	Control	1.72	1.71	0.89	0.89	0.4	0.79	0.93	1.54	1.16	2.25	0.35	0.96	0.5	0.72	1.05	0.75	0.61	1.21	0.2	1.06	0.64	0.94	1.34	0.16	0.4	1.06	1.09	1.47	0.92	1.58	0.85	0.71	1.47	1.6	0.77	0.62		0.58	0.93	0.87	0.76	2.07	0.15	0.2	0.5	0.72	1.05	0.75
1762	Control	1.1	0.8	1.73	1.68	2.63	1.22	1.83	1.92	0.62	1.52	2.26	1.89	1.18	2.05	1.09	1.79	0.93	1.17	6.53	5.2	1.66	3.02	2.96	2.22	1.14	1.01	1.15	1.22	0.61	0.97	1.39	1.83	0.91	0.8	1.15	1.13	0.69	0.99	1.11	0.85	0.38	0.71		0.52	0.2	1.72		0.79
1764	Control	0.75	1.19	1.43	2.19	1.93	2.61	0.96	1.41	2.9	2.45	2.2	2.92	1.14	0.78	1.13	2.09	1.05	1.06	0.8	1.73	0.82	1.98	1.03	1.19	0.52	1.53	2.47	1.54	1.65	3.57	1.53	2.26	0.57	0.65	0.52	0.98	1.5	2.25	0.7	0.94	0.85	1.25	1.22	1.22	1.14	0.78	0.95	1.61
1766	Control	1.36	1.76	0.6	1.73	0.35	0.93	1.17	2.07	1.33	1.7	1.62	1.06	0.92	0.51	0.72	1.32	1.09	1.57	1.18	2.01	0.66	1.63	0.63	1.04	0.49	1.87	0.73	2.04	2.09	0.94	1.4	2.56	1.36	1.54	0.6	1.46	0.35	0.44	1.03	2.07	1.33	0.63	1.45	1.06	0.73	0.15	0.27	0.12
1768	Control	1.07	1.83	0.93	1.09	0.35	0.76	1.03	0.93	1.04	1.58	0.98	1.24	0.83	1.19	1.3	2.04	2.34	1.55	0.94	1.03	0.68	0.84	0.57	1.12	0.52	0.91	0.58	1.34	1.31	0.52	0.79	1.49	0.67	0.19		0.01				0.31	0.69	0.29	0.36	0.8	0.3		0.64
1770	Control	0.76	0.73	0.84	1.13	0.35	0.86	1.51	1.29	1.18	1.7	1.8	2.7	0.41	1.49	0.6	1.37	1.38	1.83	1.28	1.18	0.95	1.55	0.45	0.66	0.07	0.78	0.85	0.78	1.15	0.47	1.63	0.99	0.62	0.35	0.26	0.58	0.35	0.86	0.46	1.01	1.03	1.02	1.34	1.86	0.41	1.24	0.6	0.89
1772	Control	0.74	0.79	1.03	1.32	1.02	0.63	0.7	1.24	0.63	0.63	0.96	1.16	0.61	0.81	0.81	0.98	0.54	1.05	1.36	0.76	0.62	1.29	0.69	0.78	0.69	1.27	0.82	0.61	0.77	0.7	0.96	0.71			0.28											0.2		0.31
1774	Control	0.75	0.26	0.97	1.6	1.81	1.26	0.5	1.5	0.93	0.93	0.86	1.21	1.08	0.94	0.93	1.63	0.79	0.92	1.77	2	1.3	1.88	0.38	0.68	0	0	0.99	0.64	0.88	1.57	1.05	1.21	0.21	0.1	0.27	0.81	0.58	0.2		0.59	0.47		0.01	0.37	0.35		0.28	0.4
1776	Control	0.5	1.65	0.68	1.1	1.04	1.1	0.75	1.22	2.26	0.82	0.32	0.81	0.37	0.84	1.08	1.33	1.07	2.02	0.89	1.05	1.09	1.58	0.9	1.29	0.84	2.75	1.98	1.12	0.34	1.37	1.35	1.35
1779	Control	1.03	0.58	0.74	0.89	0.67	0.9	0.28	0.14	0.72	1.19	1.88	1.83	0.99	1.33	0.68	1.17	0.83	0.73	1.83	1.56	0.67	0.99	0.94	0.61	0.35	0.37	1.02	0.86	0.87	1.34	0.98	1.4	0.88			0.53	0.42				0.48	0.16	0.2	1.32	0.74		0.4	0.08
1781	Control	1.72	1.48	0	0.19	0.43	0.51	0.63	1.6	0.62	0.93	0.56	0.56	0.21	0.6	0.6	0.55	0.51	0.78	0.72	0.7	0.32	0.74	0.7	0.63	0.52	1.25	0.9	1.08	0.2	1.25	1.31	1.11	1.72	1.48			0.25	0.24	0.63	1.08	0.62	0.66	0.56	0.56		0.5	0.11	0.22
1783	Control	1.18	1.06	1.42	1.68	0.65	0.76	0.73	0.69	0.33	0.9	0.23	1.04	0.61	1.06	1.22	1.18	0.72	0.71	0.92	0.61	0.96	1.27	0.47	0.9	0.63	0.53	0.89	0.53	0.9	0.65	0.4	0.7	0.67	0.39		0.48								0.19		0.31
1785	Control	0.97	1.38	0.47	0.86	1.32	0.69	0.67	0.91	0.34	0.59	0.4	1.13	1.27	0.79	1.41	0.98	1.14	1.24	0.85	0.6	0.99	0.41	0.57	0.85	0.41	0.92	1.19	1.39	1.31	0.9	1.51	1.13	0.67	1.21	0.47	0.86	0.79	0.23	0.67	0.67		0.13	0.4	0.81	1.27	0.44	0.64	0.21
1787	Control	0.96	1.81	2.59	1.29	1.07	0.73	0.38	0.87	1.26	1.64	1.31	2.12	0.56	0.79	1.95	1.29	0.09	1.08	1.85	2.97	0.41	1.01	0.43	1.18	0.62	1.02	1.82	1.58	1.16	1.5	1.43	1.14	0.62	0.71	1.16	0.92	0.21	0.42	0.38	0.74	0.4	0.25	0.79	0.77	0.08	0.24	1.23	0.46
1789	Control	1.21	1.31	0.98	1.37	0.38	1.14	1.59	1.04	1.51	2.14	0.97	1.19	1.4	1.74	1.74	0.88	1.16	1.45	1.14	1.53	0.81	1.84	0.98	0.66	1.07	0.45	2.13	1.58	2.01	2.56	1.31	1.44	1.11	0.77	0.81	0.44		0.47	0.3	0.36	0.1	0.94			0.52	0.34	0.58	0.25
1789	Control	1.21	1.31	0.98	1.37	0.38	1.14	1.59	1.04	1.51	2.14	0.97	1.19	1.4	1.74	1.74	0.88	1.16	1.45	1.14	1.53	0.81	1.84	0.98	0.66	1.07	0.45	2.13	1.58	2.01	2.56	1.31	1.44	1.11	0.77	0.81	0.44		0.47	0.3	0.36	0.1	0.94			0.52	0.34	0.58	0.25
1791	Control	1.53	1.87	1.33	1.84	0.33	0.74	1	1.39	1.79	1.29	0	0	0.57	1.91	1.01	1.01	1.79	1.4	0.43	1.64	0.74	0.55	1.16	1.41	0.24	1.67	1.52	1.79	3.46	1.04	1.26	0.43	1.05	1.12	0.99	1.38		0.22	0.3	0.58	1.16	0.85			0.47	1.28	0.55	0.39
1793	Control	0.34	0.25	0	0.1	0	0.67	0.15	0.56	0.94	1.03	0.59	0.37	1.51	0.5	0	0	0	0.3	0.39	0.44	0.64	0.52	0.55	0.62	0	0.68	0.13	0.46	0.6	0.43	1.11	0.56	0.34	0.25		0.1		0.67	0.15		0.59	1.03	0.33	0.23	0.74	0.26
1795	Control	0.61	1.17	0.78	1.93	1.06	1.49	1.41	0.57	0.54	1.11	0.9	1.13	1.12	1.1	0.9	1.06	1.92	1.22	1.07	0.54	0.74	0.66	0.54	1.09	0.59	0.77	0.54	0.49	1.35	0.74	1.49	1.36	0.16	0.22	0.36	1.1	0.38	0.73	0.99		0.3	0.42	0.25	0.71	0.49	0.61	0.24
1797	Control	0.55	0	0.28	1.13	1.43	0.69	0.78	1.72	0.48	0.77	1.07	0.56	0.54	0	0.67	0.46	2.07	1.8	0	0.35	0.25	1.06	0.4	1.54	0	0.16	0	0	0.59	0.41	0.54	0.31					0.79	0.46		0.73		0.77	0.53		0.11		0.1
1799	Control	1.18	1.23	0.55	1.48	1.03	0.94	1.91	1.58	1.32	1.54	1.94	1.13	0.92	0.83	1.02	1.78	1.56	1.18	0.9	1.39	0.91	1.21	0.79	1.57	0.52	1.38	1.72	0.68	0.51	1.82	0.54	1.46	0.5	0.19	0.21	1	0.6	0.94	1.59	1.39	1.13	1.02	0.98	0.92	0.53	0.26	0.71	0.99
1802	Control	2.1	2.03	5.46	3.92	0.59	2.27	2.18	2.33	2.17	3.04	1.43	1.11	0.58	1.4	1.85	3.65	1.61	1.79	1.47	3.09	0.66	0.92	0.22	1.08	1.5	1.71	2.19	1.43	1.43	1.29	3.29	2.82	1.38	0.46	2.26	1.44	0.59	1.83	1.74	1.51	1.43	2.15	1.07	0.93	0.58	0.58	1.31	2.64
1804	Control	0.11	0.39	0	0	0	0.5	0.38	0	0	1.02	0	0	0	0.43	0	0	0.74	1.16	0.77	0	0.26	0	0.2	0.52	0	0	0	0	1.02	0	0.51	0.83	0.11	0.12				0.2				0.6
1806	Control	2.56	2.73	1.23	1.64	0.57	1.65	1.26	0.74	0.84	1.62	3.07	3.93	0.99	1.35	1.81	3.93	0.98	1.15	4.1	4.85	1.15	1.62	0.44	1.15	0.66	1.12	3.04	3.27	2.43	2.7	3.65	3.57	0.5			0.37				0.19	0.56	0.14	0.26	0.71	0.17		0.19
1809	Control	1.09	0.36	0.6	1.1	0.7	0.63	0.67	1.16	0.66	0.44	1.14	0.82	0.67	0.77	0.73	1.1	0.64	0.91	0.42	1.24	0.18	1.2	0.77	1.09	0.32	1.28	1.26	0.39	1.11	0.51	0.59	0.95	0.81		0.48	0.57	0.53	0.19		0.63	0.47		0.27	0.31	0.47	0.21	0.17	0.44
1811	Control	1.37	1.88	0.72	1.17	1.37	0.19	1.85	1.9	1.06	2.04	0.33	0.47	1.21	0	0.44	0.64	0.84	1.11	0.78	1.06	0.41	1.46			0.52	1.21	1.31	2.48	2.64	2.54	2.35	2.1	0.19	0.32		0.24	0.37								0.2
1813	Control	1.78	1.78	1.61	1.14	0.7	1.29	0.81	1.6	1.3	1.13	1.28	1.28	1.63	1.46	1.06	1.12	1.15	2.09	0.85	1.56	0.69	0.8	0.75	1.33	0.36	1.39	1.32	1.65	1.68	1.65	1.55	0.92	1.78	1.54	1.32	1.01	0.7	1.29	0.68	1.42	1.12	0.88	1.06	1.08	1.63	1.26	1.06	0.92
1858	Experimental	0.72	0.68	0.83	0.71	0.68	1.04	1.21	1.62	1.92	2.43	1.55	1.4	0.72	0.58	1.06	0.56	0.82	1.26	1.2	1.36	0.21	1.15	0.47	0.37	0.63	0.9	1.74	2.88	0.84	0.38	2.28	1.64	0.55	0.22	0.12	0.47		0.34		0.49	1.15	1.51	1.04	1.03	0.25	0.44
1859	Experimental	1.48	2.68	2.07	1.64	1.89	2.26	5.64	5.29	1.91	1.28	5.31	3.39	0.26	0.92	3.66	2.75	4.73	3.17	4.21	2.57	1.41	1.23	0.83	0.53	0.34	0.95	4.45	6.1	6.62	5.37	4.56	3.19	0.76	2.04	0.78	0.52	0.61	1.24	2.81	1.14	1.2	0.59	1.72	1.26		0.34	1.06	1.25
1860	Experimental	1.57	2.32	1.3	1.1	1.2	1.62	1.78	1.67	1.31	2.66	1.17	0.73	2.18	2.53	0.43	1.76	1.75	2.38	2.35	2.08	0.96	1.03	0.63	1.33	0.96	1.52	2.44	2.3	2.25	2.39	0.93	2.27	1.4	1.92	0.95	0.89	0.98	1.45	1.62	1.37	1.19	1.9	1.17	0.73	1.68	1.67	0.43	1.53
1861	Experimental	1.53	1.77	0	0	0.51	0.5	1.04	0.85	0.71	1.04	1.53	0.87	0	0.01	1.31	1.04	0.78	1.06	0.96	0.92	0.41	0.18	0.44	1.44	0.94	0.52	0.73	0.55	0.9	1.05	1.6	0.8	1.33	0.96	0		0.46		0.37	0.52	0.71	0.21	0.75	0.87			1.13	0.29
1862	Experimental	0.91	0.7	0.76	0.76	0.4	0.54	0.2	0.77	0.33	0.85	0.59	0.64	0.9	0.39	0.77	0.93	0.65	0.9	0.12	0.73	0.21	0.5	0.24	0.5	0.22	0.48	0.23	0.74	1.29	0.72	0.55	0.72	0.31		0.63	0.76	0.4		0.2	0.77		0.23	0.13	0.36	0.38		0.43	0.15
1864	Experimental	1.81	1.23	0.87	0.51	0.44	1.36	1.06	1.12	0.96	1.61	1.48	1.16	0.36	0.82	0.77	1.38	1.66	0.9	0.66	1.05	1.14	0.88	2.53	1.37	0.56	0.86	0.64	0.59	1.28	1.24	1.06	0.47	0.13		0.2			0.22								0.4		0.36
1865	Experimental	1	1.12	0.69	1.26	1.2	1.63	0.75	1.42	0.6	1.15	1.11	1.25	0.96	0.59	1.7	1.49	0.89	1.63	1.27	0.99	1.25	1.39	0.62	1.15	0.53	1.44	1.14	1.9	0.84	1.63	0.91	1.2									0.17			0.18
1866	Experimental	3.37	2.32	1.82	2.36	10.87	6.35	3.38	3.99	2.71	1.82	8.56	8.84	3.88	4.02	3.01	4.55	7.66	7.73	2.74	4.43	1.36	2.01	3.76	4.46	2.22	1.04	10.28	9.48	10.75	7.43	15.8	15.64	1.15	1.35	0.44	0.79	3.78	3.6	1.79	2.13	1.08	1.05	4.25	3.15	1.54	2.02	0.96	2.31
1867	Experimental	1.45	0.92	0.87	1.69	0.38	1.48	1.29	2.19	1.03	0.9	0.67	1.65	0.67	1.21	1.68	1.42	1.56	1.68	1.16	1.51	0.37	0.66	0.9	0.8	0.13	1.01	1.06	1.14	1.92	3.38	2.46	2.24	0.32	0.52	0.44	0.99	0.26	1.16	0.82	1.15	0.12	0.73	0.27	0.4	0.42	0.55	0.59	0.87
1868	Experimental	0.46	0.93	0.6	1.14	0.99	0.5	1.32	0.98	0.54	1.2	0.86	0.57	1.11	0.8	1.08	1.21	1.51	1.49	0.62	0.69	1.17	0.65	1.29	0.93	0.76	0.95	0.71	1.77	1.85	0.54	1.74	0.98		0.78	0.41	0.88	0.47	0.18	1.11	0.31	0.31	0.5	0.14		0.41	0.51		0.62
1869	Experimental	1.26	1.28	0.44	0.94	0.12	0	0.28	0.64	0.73	0.51	0.84	0.63	0.99	0.6	1.1	0.62	0.91	1.62	2.22	3.28	0.67	0.88	0.72	0.56	0.47	0.54	0.67	0.57	1.12	0.53	1.35	0.83	1.15	1.18	0.44	0.83			0.04	0.64	0.73	0.51	0.67	0.63	0.86	0.6	0.89	0.46
1870	Experimental	2.09	2.17	0.78	0.89	0.97	0.82	0.55	1.23	1	0.69	1.13	0.96	1.12	0.3	0.97	0.49	0.5	1.54	0.65	0.59	1.17	1.04	1.54	0.33	0.37	0.96	0.73	0.4	0.31	0.92	0.65	0.78	1.11	1.26	0.45	0.59		0.2		0.34	0.29		0.67	0.43	0.53	0.12	0.27
1871	Experimental	1.44	1.31	0.55	1.07	0.6	0.56	0.65	0.4	1.49	1.07	0.83	0.9	0.98	0.6	1.13	0.89	1.07	1.42	0.84	0.57	0.99	1.8	0.42	0.54	0.46	0.83	3.05	1.69	2.64	3.01	1.26	1.53	1.05	1.02	0.36	0.94	0.39	0.56	0.28	0.11	1.08	0.54	0.4	0.46	0.25	0.16	0.44	0.17
1872	Experimental	1.72	1.99	3.21	2.5	0.68	0.69	3.4	2.58	3.36	2.92	1.83	1.74	0.31	1.33	1.72	2.05	1.14	2	0.77	0.83	0.01	0	0.45	1.18	0.87	0.78	3.52	2.27	1.23	1.63	3.17	2.66	1.72	1.99	2.8	1.76	0.68	0.69	3.29	2.16	3.01	2.88	1.28	1.6	0.06	1.33	0.58	1.71
1873	Experimental	1.93	1.3	0.53	0.56	0.66	0.5	0.21	0.48	2.21	0.78	0	0	0.81	0.98	1.31	1.07	0.42	1.07	0.93	1.15	0.27	0.29	0.32	0.69	0.43	0.7	0	0	0.86	0.77	1.15	1.04	1.22	0.67	0.16	0.45		0.31		0.22	0.7	0.38			0.5	0.32	0.39	0.62
1873	Experimental	1.93	1.3	0.53	0.56	0.66	0.5	0.21	0.48	2.21	0.78	0	0	0.81	0.98	1.31	1.07	0.42	1.07	0.93	1.15	0.27	0.29	0.32	0.69	0.43	0.7	0	0	0.86	0.77	1.15	1.04	1.22	0.67	0.16	0.45		0.31		0.22	0.7	0.38			0.5	0.32	0.39	0.62
1874	Experimental	1.31	2.23	1.49	2.19	1.48	1.29	1.59	2.34	0.98	1.29	1.79	2.24	1.52	2.19	3.39	3.97	1.89	3.09	0.4	1.2	3.29	3.9	1.01	0.88	0.49	0.71	2	1.71	1.69	1.85	2.51	0.48	0.24	0.23	0.12	0.19	0.21	0.69	0.54	0.3		0.15		0.43	0.58	1.03	0.37	1.28
1876	Experimental	0.99	0.93	0.51	1.03	0.62	1.63	2.68	1.98	0.7	1.64	1.69	2.49	0.86	0.77	0.52	1.07	4.52	5.2	1.13	1.48	0.24	1.14	1.09	1.25	0.48	1.27	3.02	2.37	4.24	3.96	1.81	1.45	0.5	0.38	0.23	0.37	0.25	0.41	1.37	1.16		0.79	0.35	1.64	0.24	0.27	0.17	0.25
1877	Experimental	0.82	0.49	0.85	1.13	0	0	0	0.61	0.92	0.62	0.75	0.55	0.27	0.29	0	0	0.34	0.32	0	0.29	0.23	0.4	0	0	0	0	0.72	0.49	0.38	0.81	0.12	0				0.23				0.42						0.13
1878	Experimental	0.59	1.41	1.35	1.33	0.5	0.69	2.74	1.87	0.74	1.1	2.8	1.91	0.79	1.56	0.95	0.72	1.67	1.84	0.53	0.96	0.65	0.95	0.99	1.09	0.73	0.94	1.22	2.31	0.96	0.98	1.25	1.07	0.59	0.39	1.21	0.6	0.29	0.31	1.9	0.64	0.55	0.69	1.86	1.11	0.49	0.49	0.64	0.56
1880	Experimental	2.75	3.88	0.41	0.67	0	0.67	3.18	2.97	1.74	1.74	2.45	1.4	1.1	2.16	0	0.69	0.56	0.75	0.76	0.65	0.59	0.61	0.67	0.97	0.24	0.71	0.81	1.06	1.86	1.87	1.51	2.66	0.59	1.75	0.41			0.51	2.1	2.35	0.61	1.01	1.43	1.14	0.21	1.58		0.45
1881	Experimental	2.9	2.1	0.48	1.05	0.54	0.73	0.52	0.75	0.74	1.23	0.56	0.78	2.36	3.56	1.42	2.05	1.15	1.01	0.91	1.52	0.38	0.59	0.11	0.78	0.61	0.73	2.46	1.97	0.59	0.54	1.3	1.4	2.27	2.1	0.48	0.81		0.51	0.52	0.49	0.41	0.77	0.56		1.5	2.74	0.95	1.08
1882	Experimental	1.23	1.21	1.41	1.58	0.21	0.84	1.38	1.68	1.14	1.14	1.78	1.48	0.59	1.51	1.77	1.64	0.87	1.63	1.68	1.51	0.75	0.6	0.94	0.95	0.51	0.85	1.67	2.1	4.67	4.18	1.68	1.24	1.05	0.28	0.49	0.87	0.21	0.49	0.6	0.92	0.6	0.37	0.78	1	0.36	0.92	1.41	0.99
1883	Experimental	2.06	2.02	5.75	4.73	0.93	0.45	1.42	1.33	1.74	3.19	0.97	1.91	1.59	1.81	1.78	0.82	4.29	4.87	2.74	2.45	1.94	1.86	1.47	1.3	0.54	0.95	3.93	3.93	1.27	0.97	2.16	1.48	1.48	0.75	1.82	3.07	0.19	0.25	0.41	1.13	1.16	1.53		0.78	1.04	0.6	1.25	0.55
1884	Experimental	0	0.06	0	0.01	2.04	2.29	1.29	1.5	1.64	1.6	4.41	3.12	0.48	1.37	1.02	0.66	1.74	1.92	0	0.01	0.7	0.76	0.84	0.46	0.79	0.54	1.63	1.62	2.44	1.37	4.01	4.03		0.06			0.73	1.82	0.89	0.86	0.77	1.48	2.62	1.77	0.48	1.03	0.83	0.66
1885	Experimental	1.62	1.59	3.53	1.57	1.03	1.39	1.71	1.19	3	4.96	1.1	1.53	1.26	1.74	1.14	1.95	2.76	1.86	1.88	1.85	0.44	0.46	1.07	1.27	1.24	0.99	6.23	5.15	2.52	2.69	4.02	1.9	0.68	0.3	0.3	0.62	1.03	0.69		0.64	2.09		0.3	1.11	0.84	0.49	0.34
1886	Experimental	0.61	0.94	0.26	0.74	0.39	0.98	1.09	0.4	0.66	1.14	0.9	1.45	0.81	2.05	1.14	1.35	1.44	0.89	0.8	1.3	0.98	1.46	0.31	0.82	0.29	0.67	0.36	0.58	1.37	1.1	0.41	1.31	0.13	0.04	0.26	0.48					0.42		0.26	0.5		0.57	0.11
1887	Experimental	0.82	0.8	0.76	0.78	0.37	0.89	0.52	0.54	0.76	0.44	1.3	1.29	1.11	1.75	0.69	1.02	1.22	0.75	1.72	2.01	0.72	0.63	0.29	1.21	0.55	1.47	0.66	1.03	0.74	0.85	0.95	0.63						0.15									0.18	0.18
1888	Experimental	0	0	0	0	0	0	0	0	0	0	0	0	0	0	0	0	0	0	0	0	0	0	0	0	0.11	0	0	0	0.1	0.39	0	0
1889	Experimental	0.7	0.61	0.6	0.21	0.54	0.9	0.61	1.21	0.88	0.84	0.37	0.8	1.18	1.52	1.22	2.08	1.74	1.29	2.09	0.98	0.76	0.36	0.9	1.45	1.63	1.98	0.67	0.88	1.26	1.16	1.65	2.05	0.42	0.61	0.42	0.21	0.34	0.74	0.61	1.21	0.88	0.7	0.37	0.66	0.99	1.14	1.04	1.46
1890	Experimental	1.26	1.21	0.01	0	0.57	0.61	0	0	0.69	0.78	1.29	1.03	2.56	2.47	1.01	1.24	0.4	0.47	2.32	3.43	0.87	0.96	0.57	0.79	0.63	0.9	1.95	1.75	0.44	0.54	1.4	0.6	1.26	0.98	0.01		0.34	0.61	0		0.69	0.78	1.29	1.03	1.88	1.83	1.01	0.95
1891	Experimental	1.51	2.24	2.7	3.02	0.94	1.39	0.48	0.91	0.85	0.52	1.18	0.72	0.83	0.74	1.33	0.35	1.36	1.02	1.78	2.71	1.15	1.28	0.97	0.48	0.31	1.26	1.27	3.11	0.97	1.08	1.52	1.37	1.28	1.7	2.11	1.92	0.53	1.39	0.48	0.91	0.42	0.52	1.03	0.72	0.83	0.74	1.33	0.35
1891	Experimental	1.51	2.24	2.7	3.02	0.94	1.39	0.48	0.91	0.85	0.52	1.18	0.72	0.83	0.74	1.33	0.35	1.36	1.02	1.78	2.71	1.15	1.28	0.97	0.48	0.31	1.26	1.27	3.11	0.97	1.08	1.52	1.37	1.28	1.7	2.11	1.92	0.53	1.39	0.48	0.91	0.42	0.52	1.03	0.72	0.83	0.74	1.33	0.35
1893	Experimental	2.04	1.95	0.44	0.91	0.33	1.12	1.02	0.95	0.6	0.8	0.58	1.53	0.88	0.61	1.12	1.51	1.66	1.88	0.39	1.15	1.07	1.44	0.43	1.01	0.64	1.02	1.21	2.4	0.84	0.87	1.92	1.47	1.89	1.23	0.44	0.91	0.33	1.12	0.62	0.73	0.6	0.63	0.16	1.53	0.72	0.61	1.12	0.97
1894	Experimental	1.35	1.47	1.65	1.27	0.59	0.64	0.71	1.08	0.45	0.72	0.98	0.23	1.52	1.9	1.06	0.78	0.32	0.78	0.36	0.86	0.85	1.07	0.36	1.07	0.4	1.23	0.28	0.77	0.74	0.44	0.91	1.13	1.19	1.28	1.49	1.05	0.59	0.64	0.71	1.08	0.25	0.72	0.98	0.23	1.52	1.75	0.96	0.55
1895	Experimental	1.42	0.64	1.04	2.04	0.61	1.29	1.69	1.46	1.4	0.7	0.37	1.09	1.12	1.02	0.95	0.85	1.47	0.93	0.41	1.2	0.65	0.78	0.78	0.97	0.35	1.11	2	1.61	0.96	1.62	2.45	1.14	0.61	0.18	0.51	1.09	0.26	0.58	0.69		0.7	0.19		0.43	0.57	0.6	0.71	0.68
1896	Experimental	0.4	1.8	0.32	1.13	0.67	0.88	0.51	0.32	1.35	1.22	0.19	0.45	0.91	0.95	0.41	0.69	0.82	0.79	0.86	1.44	1.12	1.14	0.11	0.66	0.21	0.8	0.73	0.85	0.64	1.38	0.71	0.72				0.62					0.41	0.15	0.19		0.5	0.3	0.15
1898	Experimental	1.6	1.82	1.52	2.65	0.59	1.13	2.47	1.14	1.89	2.63	3	1.2	1.58	2.36	1.43	2.63	1.45	1.26	1.59	1.8	1.4	1.32	0.92	0.99	1.04	1.96	2.91	3.04	1.58	2.03	2	2.25	1.6	0.12	0.7	1.18		0.39	0.87	0.81	1.89		1.75	0.85	0.94	1.42	0.56	0.82
1899	Experimental	1.3	0.24	4.18	2.92	0.37	1.03	0.67	1.21	0.87	1.72	1.06	1.28	0.93	1.35	1.11	0.19	0.94	1.63	0.46	0.85	1.18	0.71	1.82	1.48	0.72	1	0.71	0.69	1.39	1.04	3.75	3.3	1.05	0.24	2.95	1.94	0.37	1.03	0.67	0.97	0.73	1.5	1.06	0.94	0.68	0.98	0.95	0.19
1900	Experimental	0.47	1.49	0.9	2.13	1.02	2.45	1.41	0.51	0.45	0.88	1.92	1	0.9	0.88	1.61	1.12	1.71	1.04	0.76	1.03	0.99	0.79	1.93	2.88	1.51	1.06	1.55	2.87	0.42	0.94	2.09	1.57	0.3	0.52		1.08	0.36	1.12	1.21	0.33	0.13	0.27	0.6	0.15	0.4	0.43	0.55	0.17
1901	Experimental	1.29	0.83	0.68	1.09	0.93	0.75	0.42	1.16	0.49	0.88	2.1	1.84	3.52	1.84	1.15	2.17	2.33	3.51	0.54	1.29	0.86	0.7	1.15	1.62	0.38	0.68	1.34	1.37	1.15	1.55	0.86	1.11	0.21	0.33	0.35	0.69	0.33	0.52	0.2	0.4		0.35			0.77	0.71	0.36
1902	Experimental	0.47	1.36	0.54	0.83	0.52	1.32	1.04	0.61	0.11	1.07	1.09	0.81	0.3	1.25	1.03	0.85	1.17	0.81	0.51	0.89	0.67	0.17	0.6	1.16	0.46	0.91	0.57	1.42	1.36	0.85	0.95	1.22							0.22
1903	Experimental	1.77	2.01	0.74	1.58	0.69	1.04	2.16	2.34	1.77	1.58	0.87	0.74	3.83	4.58	1.63	1.45	2.82	3.32	1.75	1.73	1.2	1.39	0.76	0.63	0.31	1.14	2.74	3.38	2.07	1.22	1.14	1.09	0.65	0.62		0.45	0.18	0.75	1.01	1.22	1.16	0.79	0.74	0.16	2.34	2.16	0.86	0.51
1904	Experimental	1.74	1.8	0.75	0.69	0.11	0.18	3.82	3.36	5.14	2.54	1.61	1.34	1.79	1.55	2.82	2.24	3.83	3.72	1.39	1.34	0.44	1.34	1	0.86	0.89	1.63	6.13	4.47	3.33	2.87	4.04	3.18	0.74	1.25	0.75	0.69	0.11		2.65	2.48	3.07	1.46	1.25	1.04	1.32	1.26	1.62	1.59
1905	Experimental	2.06	0.6	1.24	1.23	0.77	0.86	1.61	2.24	2.99	1.69	0.82	1.53	2.08	1.71	2.17	0.92	0.91	1.1	0.87	1.74	1.35	1.71	0.57	0.89	1.5	1.84	2.96	1.59	0.61	1.33	2.85	2.51	2.06	0.48	0.72	0.94	0.73	0.86	0.32	1.11	2.2	1	0.47	1.25	1.22	0.87	1.16	0.29
1906	Experimental	1.41	1.21	0.44	0.48	1.01	1.27	2.47	2.38	1.35	1.44	0.64	0.52	0.59	0.71	0.6	0.78	0.94	0.8	0.96	1.22	0.93	0.86	0.89	1.19	0.43	0.46	0.7	2.11	1.34	0.55	2.01	1.75	0.37			0.3	0.27	0.87	1.28	1.35	0.38	0.27			0.36	0.35	0.23
1907	Experimental	0.85	0.74	0.28	0.77	0.42	0.92	0.53	0.85	1.28	1.69	0.74	1.4	0.93	1.11	0.61	0.91	0.87	1.1	0.72	0.88	0.85	0.39	0.41	0.97	0.58	0.84	0.51	1.22	0.71	0.98	1.06	1.42	0.5	0.74	0.02	0.77	0.22	0.81	0.53	0.65	1.16	1.13	0.55	1.1	0.93	0.91	0.2	0.91
1909	Experimental	2.06	2.08	0.33	0.74	0.69	0.87	1.44	1.6	0.63	0.83	0.96	0.83	0.84	0.47	0.64	1.26	0.79	0.95	0.66	1.04	0.57	0.67	0.35	0.98	0.46	0.71	1.73	0.87	0.75	1.03	2.97	2.35	1.44	0.87			0.17		0.42	0.28	0.48	0.44	0.73	0.15			0.16	1.03
1910	Experimental	1.8	1.54	0.71	1.45	0.82	1.35	1.27	1.37	1.27	0.35	1.54	0.77	0.87	1.81	1.34	1.28	1.57	1.13	0.96	0.75	1.33	0.72	0.75	0.62	1.02	0.72	1.96	2.03	0.83	0.79	1.45	1.92	1.34	0.18	0.18	1.31	0.26		0.42	0.66	1.27	0.35	0.95	0.5	0.28	0.17	0.83	0.44
1911	Experimental	0.93	1.76	1.68	1.76	0.71	1.12	0.81	1.89	5	4.99	0.94	1.76	1.52	1.51	0.96	1.23	1.54	1.88	1.54	1.15	0.79	1.15	0.36	1.21	0.78	0.88	0.48	1.14	0.76	0.86	1.6	1.8	0.93	1.14	1.48	1.06	0.54	1.12	0.75	1.31	1.44	0.76		0.43	0.82	0.51
1912	Experimental	0.61	0.67	0.5	0.47	0.39	0.81	1.23	0.86	0.74	0.96	0.61	1.4	0.46	0.54	1.13	0.68	0.97	0.88	0.18	0.8	0.57	0.87	0.73	0.41	0.83	0.97	0.92	0.71	0.64	0.4	1.07	0.66			0.23			0.32	0.37			0.44	0.19		0.09	0.32		0.5
1913	Experimental	0.95	0.61	0	0	0.66	0.39	1.68	1.36	1.02	0.84	1.46	0.81	0.52	0.52	1.97	1.39	1.81	1.11	1.33	1.57	0.91	2.11	0.8	1.57	0.59	0	0.64	0.73	0.31	0	1.05	1.47	0.71	0.46			0.34	0.39	0.89	0.74	1.02	0.84	1.46	0.6	0.3	0.45	1.17	1.03
1914	Experimental	0.78	0.59	0.88	0.6	0.81	0.89	1.49	1.38	0.52	0.96	0.82	0.5	0.74	0.97	0.6	0.65	0.62	0.94	0.55	0.78	0.4	0.33	1.2	1	0.54	0.87	1.63	2.22	1.32	0.65	0.36	0.88	0.24		0.29		0.16	0.28	0.22	0.32	0.21	0.39
1915	Experimental	0	0.21	0.11	0.16	0.26	0.18	0.15	0.29	0.19	0	0.31	0.45	0.22	0.19	0.15	0.69	0.05	0.19	0.27	0.19	0.23	0.38	0	0.2	0.1	0.51	0.29	0	0.27	0.11	0.11	0.22		0.21	0.11	0.16		0.13	0.15	0.03			0.2			0.19
1916	Experimental	0.9	0.84	0.39	1.19	0.7	0.43	0.75	0.86	0.82	0.99	0.94	1.77	0.7	0.81	1.22	1.16	0.94	2.18	1.31	0.94	0.77	0.72	1.18	0.97	1.09	0.93	1.11	0.96	0.46	0.87	1.15	0.96	0.67	0.84		0.48		0.27		0.01	0.53	0.49					0.3	0.47
1920	Control	1.98	3.02	1.04	0.77	0.82	1.05	1.5	0.69	2.54	3.06	1.95	0.85	0.79	0.84	0.88	0.93	1.46	0.77	1.2	1.18	0.97	0.62	0.44	1.6	0.95	0.59	1.02	1.19	3.01	3.53	3.11	3.78	0.42	2.69	1.04			1.05	1.26	0.07	1.7	2.91	1.49			0.29	0.33	0.73
1921	Experimental	1.75	1	1.4	0.52	0.56	0.72	0.46	0.96	1.04	0.54	0	0	0	0	0.64	1.07	0.75	0.42	0	0	0	0	0.32	1.42	0.94	0.92	0.39	0.83	0.8	0.33	0	0	0.82	0.83	0.7	0.19		0.28	0.46	0.25	0.39	0.54					0.3	0.96
1922	Experimental	0.83	1.17	0.61	1.03	2.03	1.38	1.52	2.09	0.72	0.7	1.19	1.25	0.11	1.03	0.95	1.23	2.51	2.01	1.12	1.45	0.93	1.1	0.99	1.11	0.59	0.85	1.1	1.73	2.91	0.77	1.17	1.05	0.54	0.35	0.15	0.16		0.94		0.42	0.2					0.13		0.36
1923	Experimental	0.68	0.78	0.42	0.55	0.43	1.15	1.1	0.94	1.39	1.72	1.27	1.19	3.16	1.94	2.25	2.26	0.94	1.45	0.42	0.86	0.34	0.58	1.15	0.94	0.52	0.73	1.09	0.94	0.8	0.45	1.8	1.25	0.36	0.32	0.42	0.39	0.12	0.73	0.7	0.28	1.09	1.01	1.08	0.51	1.86	1.27	0.94	0.86
1924	Control	0	0	0	0	0	0	0	0	0	0	0	0	0	0	0	0	0	0	0	0	0	0	0	0	0	0	0	0	0	0	0	0
1925	Control	1.8	1.81	0.56	1.72	0.55	0.75	0.39	0	1.52	1.02	1.42	1.54	0.29	0.81	0.5	1.64	1.14	1.46	0.65	0.61	0.41	1.02	0.61	0.55	0.46	0.83	1.44	1.75	1.01	1.08	1.69	1.76	1.33	0.94	0.33	1.49	0.14	0.2	0.07		1.13	0.25	0.33	1.12		0.09	0.47	0.35
1926	Control	0.93	0.81	0.67	0.8	0.56	1.13	0.84	0.61	0.71	1.01	0.89	1.06	1.09	1.59	1.28	0.9	0.88	1.18	0.89	0.88	1.36	1.15	1.24	1.82	1.05	0.98	0	0.01	0.95	0.66	1.43	0.88
1927	Control	1.11	0.39	0.22	1.07	0.43	0.96	0.52	0.86	0.79	0.69	0.49	0.77	1.02	0.2	0.96	0.6	0.25	0.95	0.41	0.94	0.2	0.93	0.47	0.99	0.35	0.72	0.69	0.5	0.14	0.75	0.68	0.83	0.84	0.39	0.22	0.49		0.96	0.52	0.46	0.18	0.48	0.49	0.23	0.46	0.2	0.14	0.31
1929	Control	1.36	0.85	0.38	1.8	0.79	1.78	1.56	1.57	2.68	1.66	1.78	1.19	2.48	2.54	1.42	1.78	2.62	2.66	1.46	2.38	1.49	0.73	0.63	1.14	0.95	0.75	2.16	2.59	1.95	1.86	1.45	1.2	1.08	0.85	0.14	1.04	0.79	0.97	0.84	1.57	2.18	1.29	1.51	1.19	1.9	1.79	1.42	0.59
1930	Control	1.53	0.46	1.49	2.44	1.46	0.39	0	0.33	0.96	0.31	1.16	1.35	0.75	0.6	0.11	0.45	1.2	1.45	0.89	0.93	0.2	0.78	0.7	1.14	0.22	0.13	0.55	0.62	0.69	0.8	1.25	0.85			0.12	0.46	0.2			0.33	0.6		0.43	0.9	0.16		0.11	0.45
1931	Experimental	0.81	1.09	0.96	1.25	0.82	1.69	2.13	1.49	0.88	1.17	1.74	1.21	0.51	0.93	0.98	1.67	1.76	2.03	0.74	0.58	1.37	0.73	1.02	1.12	0.63	0.31	0.23	1.31	1.64	1.55	3.17	1.62	0.81	1.09	0.96	1.01	0.82	1.69	1.69	1.31	0.67	0.73	1.49	0.94	0.51	0.93	0.74	1.53
1931	Control	0.81	1.09	0.96	1.25	0.82	1.69	2.13	1.49	0.88	1.17	1.74	1.21	0.51	0.93	0.98	1.67	1.76	2.03	0.74	0.58	1.37	0.73	1.02	1.12	0.63	0.31	0.23	1.31	1.64	1.55	3.17	1.62	0.81	1.09	0.96	1.01	0.82	1.69	1.69	1.31	0.67	0.73	1.49	0.94	0.51	0.93	0.74	1.53
1932	Control	0.97	0.47	0.61	0.59	0.99	1.02	1.27	1.69	1.24	0.52	0.85	1.05	2.87	2.05	0.92	0.9	1.39	1.25	2	0.89	0.87	1.29	0.85	1.05	0.5	1.16	1.03	0.98	3.07	2.75	1.67	1.75	0.21		0.46		0.18	0.22	0.6	0.51	0.56		0.35	0.13	0.96	0.89	0.17
1934	Control	0.31	0.74	0.79	0.77	0.66	1.51	0.77	1.19	0.45	0.59	0.88	0.66	0.74	0.42	1.11	1.35	0.84	1.01	1.13	1.21	0.73	0.78	0.34	0.75	0.49	0.64	0.82	0.94	0.92	1.62	1.51	1.92	0.31	0.5	0.07	0.23	0.12	1.34		0.98	0.31	0.5	0.88	0.66	0.59	0.42	1.11	0.85
1935	Experimental	0	1.23	1.66	0.41	0	1	0.91	0.47	0	0.75	1.61	0	0	1.16	0.6	0.62	0.81	0.11	1.25	0	0.35	0	0	1.04	0.3	0.53	0	1.31	0.64	0	0.21	1.42		0.18				0.21	0.28							0.19		0.17
1936	Control	0.82	0.6	1.92	0.9	0.75	0.98	0.86	0.93	0.23	1.29	0.76	1.31	0.65	1.48	2.96	2.77	1.23	1.46	0.83	1.28	0.8	1.37	0.87	0.74	0.57	0.73	1.49	1.61	0.45	1.42	1.54	1.39	0.49	0.57	1.66	0.42	0.13	0.98	0.86	0.54		0.49	0.57	0.44	0.65	1.13	1.13	1.55
1937	Experimental	0.57	0.53	0.12	0.74	0.29	0.3	0.3	0.52	0.34	0.69	0.97	0.17	0.44	0.42	0.73	1.1	0	0.01	0.29	0.29	0	0.03	0.32	0.84	0.46	0.41	1.13	0.47	0	0.57	0.55	0.87	0.43	0.17	0.12	0.23	0.29	0.13		0.52	0.34	0.11	0.16	0.17	0.13	0.11	0.3	0.15
1938	Experimental	0	0	0	0	0	0	0	0	0	0	0	0	0.38	0.12	0	0	0	0	0.24	0.16	0.11	0.22	0	0.45	0.34	0.49	0.49	0.48	0.43	0.7	0.11	0.21													0.26
[truncated: 148 more columns]
