# Supplementary material for: Training Improves Avoidance of Natural Sick Faces: Changes in Visual Attention and Approach Decisions
Source: Vision (Basel). 2025 May 2;9(2):39. doi: 10.3390/vision9020039 (PMC12101381; doi:10.3390/vision9020039)
Supplement: Supplementary file 1 [file vision-09-00039-s001.zip › vision-3527268-supplementary/Recognition Task.xlsx]

## Sheet: Sheet1
ID	Cond	Recognition_Man1	Recognition_Man5	Recognition_Donor1	Recognition_Man7	Recognition_Boy2	Recognition_Man14	Recognition_Boy1	Recognition_Man16	Recognition_Woman40	Recognition_Man19	Recognition_Woman37	Recognition_Woman2	Recognition_Woman32	Recognition_Woman7	Recognition_Woman29	Recognition_Woman26	Recognition_count_correct	Eyes	Nose	Mouth
1697	Control	0	1	1	1	1	0	1	1	0	0	1	1	1	1	1	0	11	0	0	0
1699	Control	1	1	1	1	1	1	1	1	1	1	1	1	1	0		1	14
1701	Control	1	0	1	0	0	1	0	0	0	0	1	0	1	1	1	1	8	0	0	1
1703	Control	1	0	1	0	0	1	1	1	0	1	0	1	1	0	1	0	9	0	0	0
1705	Control	1	0	1	0	1	0	0	1	0	1	0	1	1	0	1	1	9	1	0	1
1707	Control	0	1	1	1	1	0	1	1	1	0	1	1	1	1	1	1	13	0	0	0
1709	Control	0	0	0	1	1	1	0	1	0	0	1	0	1	0	1	0	7	0	0	0
1711	Control	1	0	1	0	1	1	1	1	1	1	0	1	1	0	1	1	12	1	0	0
1713	Control	0	1	1	1	0	1	1	1	0	1	1	1	1	0	1	1	12	1	0	1
1715	Control	1	1	1	1	0	0	0	1	0	1	1	1	1	0	0	0	9	1	0	0
1717	Control	1	1	1	0	1	0	1	0	0	1	0	1	1	0	1	1	10	1	1	1
1720	Control	1	0	1	1	1	0	1	1	0	1	1	0	1	1	1	1	12	1	0	0
1722	Control	1	1	0	1	1	1	1	0	0	0	1	1	1	1	0	1	11	0	0	0
1724	Control	1	0	1	1	1	1	1	0	0	1	0	1	1	1	1	1	12	1	0	0
1726	Control	1	0	1	1	1	1	0	0	0	0	1	1	1	1	1	1	11	0	0	1
1728	Control	1	0	1	1	1	0	0	1	0	1	1	1	1	0	1	1	11	0	0	1
1730	Control	1	1	1	1	1	1	1	1	0	1	1	0	1	0	1	1	13	1	0	0
1732	Control	1	1	1	0	1	1	0	1	1	1	0	0	1	1	0	0	10	1	0	0
1734	Control	1	1	1	0	1	1	0	1	0	1	1	1	1	0	1	1	12	1	0	0
1736	Control	0	1	1	1	1	1	1	0	1	1	0	1	1	0		1	11	1	0	0
1738	Control	1	0	1	0	1	1	0	0	1	1	1	1	1	0	1	1	11	0	0	0
1740	Control	1	0	1	1	1	0	0	1	1	1	0	0	1	0	1	1	10	1	0	0
1742	Control	0	0	1	1	1	1	1	1	1	1	0	1	1	0	1	1	12	0	0	0
1745	Control	1	0	1	1	1	1	0	0	1	1	1	0	1	1	1	1	12	1	0	0
1747	Control	1	1	1	1	1	1	1	0	1	1	0	1	1	0	1	1	13	0	0	0
1749	Control	0	0	1	0	1	0	0	0	1	1	1	1	1	0	1	1	9	1	0	1
1751	Control	0	1	1	1	0	0	0	1	1	1	1	0	0	1	1	1	10	1	0	0
1753	Control	1	0	1	1	1	1	1	1	1	1	0	1	1	0	1	0	12	1	0	0
1755	Control	1	0	1	1	1	1	0	1	0	1	0	1	1	0	1	1	11	1	1	0
1757	Control	1	0	1	1	0	1	1	1	1	1	1	1	1	0	0	1	12	1	0	0
1762	Control	0	1	1	1	0	1	1	1	1	1	0	0	1	1	1	1	12	1	0	0
1764	Control	1	1	1	1	1	0	1	1	1	1	1	1	1	1	1	1	15	1	0	0
1766	Control	1	1	1	1	1	1	1	0	0	0	1	1	1	1	1	1	13	1	0	0
1768	Control	1	1	1	1	1	1	1	1	0	1	1	1	1	1	0	1	14	0	0	1
1770	Control	1	1	1	1	1	1	1	1	0	1	1	1	1	0	1	1	14	0	0	0
1772	Control	1	1	1	1	0	1	1	0	0	1	1	0	1	0	1	1	11	0	0	0
1774	Control	1	1	0	0	1	0	0	1	1	0	0	1	1	1	1	1	10	1	0	0
1776	Control	1	1	1	1	1	0	1	1	1	1	0	0	1	1	1	1	13	1	0	1
1779	Control	1	1	1	1	1	1	0	1	1	1	1	0	1	1	0	1	13	1	0	0
1781	Control	1	0	1	0	1	1	1	1	0	1	1	1	1	0	1	1	12	0	0	0
1783	Control	0	1	1	1	1	1	0	1	0	1	1	1	1	1	1	1	13	1	0	0
1785	Control	0	0	1	1	1	1	1	1	1	1	1	1	1	0	1	1	13	1	0	0
1787	Control	1	0	1	1	0	1	1	1	1	1	0	1	1	0	1	1	12	0	0	0
1789	Control	0	0	1	1	1	1	0	1	1	1	0	1	1	0	1	1	11	1	0	0
1789	Control	0	0	1	1	1	1	0	1	1	1	0	1	1	0	1	1	11	1	0	0
1791	Control	1	1	1	0	1	0	0	1	0	1	1	1	1	0	1	1	11	1	0	0
1793	Control	1	0	1	1	1	1	0	0	0	1	0	1	1	1	1	1	11	1	0	0
1795	Control	0	1	1	0	1	1	1	1	0	1	0	0	1	0	0	1	9	1	0	0
1797	Control	1	0	0	0	1	1	0	0	0	0	1	1	1	0	1	1	8	0	1	0
1799	Control	0	1	1	1	1	1	1	1	1	1	0	1	1	1	1	1	14	1	0	0
1802	Control	1	0	1	0	0	1	1	0	1	1	0	0	1	1	1	1	10	0	0	0
1804	Control	0	1	1	1	1	1	1	1	0	1	1	0	0	0	1	1	11	1	0	0
1806	Control	0	1	1	1	1	1	0	1	1	1	1	1	1	1	1	1	14	1	0	0
1809	Control	1	1	1	1	1	1	0	0	0	1	0	1	1	1	1	1	12	1	0	1
1811	Control	0	1	0	1	1	1	1	1	1	0	1	1	1	0		1	11	1	0	1
1813	Control	1	1	1	1	0	1	1	0	0	1	1	1	1	0	1	1	12	0	0	0
1858	Experimental	1	1	1	1	0	0	1	0	0	1	1	1	1	1	1	1	12	1	0	0
1859	Experimental	1	0	1	1	0	0	1	0	1	1	1	1	1	0	1	1	11	0	0	0
1860	Experimental	1	1	1	1	0	1	1	0	1	1	1	1	1	1	1	1	14	1	0	0
1861	Experimental	0	0	1	1	0	0	1	0	0	1	0	1	1	0	1	1	8	1	0	0
1862	Experimental	1	0	1	1	0	0	0	0	0	0	1	1	1	1	1	1	9	1	0	0
1864	Experimental	1	1	1	0	1	0	0	0	1	1	1	1	1	0	0	1	10	0	0	0
1865	Experimental	1	0	1	1	1	1	1	0	1	1	1	1	1	1	1	1	14	1	0	0
1866	Experimental	1	0	1	1	1	1	0	0	0	1	1	1	1	0	1	1	11	1	0	1
1867	Experimental	0	1	1	0	1	0	0	1	1	1	1	1	1	1	1	1	12	0	0	0
1868	Experimental	0	1	1	0	1	1	1	0	0	0	1	1	1	0	1	1	10	1	0	0
1869	Experimental	1	0	1	1	1	0	1	0	0	0	0	1	1	1	1	1	10	1	0	1
1870	Experimental	1	0	0	1	1	0	1	0	1	0	0	1	1	0	0	1	8	1	0	0
1871	Experimental	1	0	1	0	1	0	1	0	0	1	0	1	1	1	1	1	10	1	0	0
1872	Experimental	1	0	1	1	1	0	0	1	1	1	0	1	1	0	1	1	11	1	0	0
1873	Experimental	1	0	1	1	1	1	0	1	1	0	0	1	1	1	1	1	12	1	0	0
1873	Experimental	1	0	1	1	1	1	0	1	1	0	0	1	1	1	1	1	12	1	0	0
1874	Experimental	1	1	1	1	1	1	1	1	1	1	1	1	1	0	1	1	15	1	0	1
1876	Experimental	0	1	1	1	1	1	0	1	1	1	1	1	1	0	1	1	13
1877	Experimental	1	1	1	1	0	1	1	0	1	1	0	1	1	0	1	1	12	1	0	0
1878	Experimental	0	0	1	1	1	0	1	0	1	1	1	1	1	0	1	1	11	1	0	1
1880	Experimental	1	1	1	1	1	1	1	0	0	1	0	0	1	0	1	0	10	1	0	0
1881	Experimental	1	1	1	0	1	1	1	1	1	1	0	1	1	0	1	1	13	1	0	0
1882	Experimental	1	1	1	1	1	0	0	1	1	1	0	1	1	0	1	1	12	1	0	1
1883	Experimental	0	0	1	0	1	1	0	1	0	1	1	1	1	0	1	0	9	1	0	0
1884	Experimental	0	0	1	1	1	0	0	1	0	1	0	1	1	0	1	1	9	0	0	0
1885	Experimental	1	1	1	1	0	0	1	1	1	1	0	1	1	0	0	1	11	1	0	0
1886	Experimental	0	1	1	0	1	1	1	1	1	1	1	1	1	1	1	1	14	1	0	1
1887	Experimental	1	1	1	0	1	0	0	1	0	1	1	1	1	0	1	1	11	1	0	0
1888	Experimental	0	0	1	1	1	1	1	0	0	1	1	1	1	0	1	1	11
1889	Experimental	1	1	1	0	1	1	0	1	0	1	0	0	1	1	1	1	11
1890	Experimental	0	1	1	1	0	1	1	0	1	1	1	1	1	0	1	1	12	1	0	1
1891	Experimental	1	0	1	0	1	1	1	0	0	1	1	1	1	1	1	1	12	1	0	0
1891	Experimental	1	0	1	0	1	1	1	0	0	1	1	1	1	1	1	1	12	1	0	0
1893	Experimental	0	1	1	1	1	1	1	1	1	1	1	1	1	1	1	1	15	1	0	1
1894	Experimental	1	0	1	1	0	0	1	0	0	0	1	1	1	1	1	1	10	1	0	0
1895	Experimental	0	1	1	0	1	0	0	1	1	1	0	1	1	0	1	1	10	1	0	1
1896	Experimental	0	1	1	1	1	0	1	1	1	1	1	1	1	1	1	1	14	1	0	1
1898	Experimental	0	1	1	1	1	0	1	0	1	1	1	1	1	0	1	1	12	1	0	0
1899	Experimental	1	0	1	1	1	1	0	1	0	1	0	1	1	0	1	0	10	1	0	1
1900	Experimental	0	0	1	0	1	1	1	1	1	1	1	1	1	0	1	1	12	1	0	1
1901	Experimental	1	1	1	1	0	1	0	1	1	0	0	1	1	0	1	1	11	1	0	0
1902	Experimental	0	0	1	1	1	1	1	1	0	1	1	1	1	1	1	1	13	1	0	0
1903	Experimental	1	0	1	1	1	0	1	0	0	1	0	1	1	0	1	1	10	1	0	0
1904	Experimental	0	0	1	0	1	0	1	0	0	1	0	1	1	1	1	1	9	1	0	0
1905	Experimental	1	0	1	1	0	1	0	1	1	0	0	1	1	0	1	1	10	1	0	0
1906	Experimental	0	0	1	0	1	1	0	1	0	1	1	1	1	1	1	1	11	1	0	1
1907	Experimental	1	1	1	1	1	1	0	1	1	1	1	1	1	0	1	0	13	1	0	1
1909	Experimental	0	1	1	1	1	1	0	0	1	0	0	1	1	1	1	1	11	1	0	1
1910	Experimental	1	0	1	1	1	1	1	0	0	1	1	1	1	0	1	1	12	1	0	1
1911	Experimental	1	1	1	1	1	0	1	1	1	0	1	0	1	0	1	1	12	1	0	1
1912	Experimental	0	0	1	0	1	1	1	1	0	1	1	1	0	1	1	1	11	1	0	0
1913	Experimental	0	0	1	0	1	0	0	0	0	1	0	1	1	0	0	1	6	1	0	1
1914	Experimental	0	1	0	1	0	1	1	0	0	0	0	1	1	1	1	1	9	1	0	0
1915	Experimental	0	1	1	0	0	1	1	1	0	1	0	0	1	0	1	1	9	1	0	1
1916	Experimental	0	1	1	1	1	1	1	1	1	1	1	0	1	1	1	1	14	1	0	1
1920	Control	0	0	1	0	1	0	1	0	1	1	1	1	1	0	1	1	10	1	0	0
1921	Experimental	1	1	1	0	0	0	1	0	0	1	0	0	0	0	1	0	6	1	0	0
1922	Experimental	1	1	0	1	1	1	0	1	0	1	1	1	1	0	1	1	12	0	0	0
1923	Experimental	0	1	1	1	1	1	1	0	0	1	0	1	1	0	1	1	11	1	0	0
1924	Control	0	0	1	1	1	1	0	1	1	1	0	1	1	0	1	1	11	0	0	0
1925	Control	0	0	1	1	1	1	1	0	0	0	0	1	1	0	1	1	9	1	0	1
1926	Control	1	1	1	0	1	1	1	1	1	1	1	1	1	0	1	1	14	1	0	0
1927	Control	1	0	1	1	1	0	0	1	1	0	0	1	1	1	1	1	11	1	0	0
1929	Control	1	0	0	1	0	1	1	1	0	1	1	1	1	1	1	1	12	1	0	0
1930	Control	1	1	0	1	1	1	0	1	1	0	1	1	1	0	1	1	12	1	0	0
1931	Experimental	0	1	1	1	1	1	1	0	0	1	1	1	1	0	1	1	12	1	0	0
1931	Control	0	1	1	1	1	1	1	0	0	1	1	1	1	0	1	1	12	1	0	0
1932	Control	0	0	1	0	1	0	0	0	0	0	0	0	1	0	1	1	5	0	0	0
1934	Control	1	0	1	0	1	1	1	1	1	1	1	1	1	1	1	1	14	1	0	0
1935	Experimental	1	0	1	1	1	0	0	0	1	1	1	1	1	0	1	1	11	1	0	0
1936	Control	1	1	1	1	0	1	0	1	1	1	0	1	1	1	1	1	13	1	0	0
1937	Experimental	1	0	1	1	1	0	1	0	1	1	0	0	1	1	1	1	11	1	0	1
1938	Experimental	0	0	1	1	1	0	1	1	1	0	1	1	1	1	1	1	12	1	0	0
